# Supplementary material for: Structural basis for autoinhibition by the dephosphorylated regulatory domain of Ycf1
Source: Nat Commun. 2024 Mar 16;15:2389. doi: 10.1038/s41467-024-46722-w (PMC10944535; doi:10.1038/s41467-024-46722-w)
Supplement: Supplementary file 2 — Source Data [file 41467_2024_46722_MOESM2_ESM.xlsx]

## Sheet: Figure1A
	Data for size exclusion chromatography profile of dephosphorylated Ycf1
	Volume (mL)	Normalized A280 (mAU)
	0	0
	0.0008138	0.00188183
	0.0222331	0.00190964
	0.0472168	0.00253608
	0.0722412	0.00266587
	0.0972168	0.00363844
	0.122225	0.00302921
	0.147225	0.00308173
	0.172233	0.00281641
	0.197233	0.00310908
	0.222233	0.00175639
	0.247233	0.00328247
	0.272233	0.00257578
	0.297233	0.00130664
	0.322233	0.00100446
	0.347234	0
	0.372217	0.00140213
	0.397218	0.000949071
	0.422218	0.00176304
	0.447218	0.00219282
	0.472218	0.00285724
	0.497218	0.00316927
	0.522218	0.00413637
	0.547218	0.0038424
	0.572242	0.00392719
	0.597226	0.0038085
	0.622217	0.00405237
	0.647217	0.00428811
	0.672217	0.0243522
	0.697217	0.0313848
	0.722241	0.0328767
	0.747241	0.0308312
	0.772216	0.0283671
	0.797232	0.0243369
	0.822224	0.0254878
	0.847215	0.0235756
	0.872223	0.0229065
	0.897231	0.0421164
	0.922215	0.152155
	0.947215	0.727792
	0.972214	0.995117
	0.997214	0.998958
	1.02222	0.796651
	1.04724	0.650862
	1.07221	0.57982
	1.09724	0.54997
	1.12221	0.494672
	1.14723	0.448134
	1.17222	0.389314
	1.19722	0.342488
	1.22222	0.323407
	1.24722	0.308512
	1.27223	0.295002
	1.29721	0.277975
	1.32223	0.264656
	1.34721	0.246588
	1.37221	0.237155
	1.39722	0.225508
	1.42221	0.215788
	1.44722	0.205602
	1.47223	0.198972
	1.49721	0.189163
	1.52222	0.182521
	1.54722	0.175228
	1.57221	0.166935
	1.59721	0.16304
	1.62221	0.155104
	1.64722	0.149992
	1.67221	0.14431
	1.69722	0.139409
	1.72221	0.132369
	1.74722	0.127747
	1.77222	0.12283
	1.79722	0.118001
	1.82222	0.113884
	1.84722	0.107804
	1.87222	0.104344
	1.89721	0.101085
	1.92221	0.0971656
	1.94721	0.0945151
	1.97222	0.0901558
	1.99721	0.0893803
	2.02222	0.0866403
	2.04722	0.0845063
	2.07222	0.0833491
	2.09721	0.0820927
	2.12222	0.0808168
	2.14722	0.0791603
	2.17222	0.0773808
	2.19721	0.0757888
	2.22221	0.0742738
	2.24721	0.0739242
	2.27222	0.0731172
	2.29722	0.0724465
	2.32222	0.0711357
	2.34721	0.0712143
	2.37223	0.0705912
	2.39723	0.070726
	2.42221	0.0693777
	2.44723	0.069172
	2.47221	0.0689775
	2.49721	0.068851
	2.52221	0.0680813
	2.54721	0.0683014
	2.57221	0.0676014
	2.59721	0.0681655
	2.62222	0.0681175
	2.64722	0.0679355
	2.67222	0.0671616
	2.69722	0.0674893
	2.72222	0.0676799
	2.74722	0.0674634
	2.77222	0.0667935
	2.79722	0.0673058
	2.82222	0.0667792
	2.84722	0.0661078
	2.8722	0.0660853
	2.89722	0.0663184
	2.9222	0.0662619
	2.9472	0.0666328
	2.9722	0.0666292
	2.9972	0.0671603
	3.02223	0.0656987
	3.0472	0.0658779
	3.07221	0.0664149
	3.09723	0.0666627
	3.1222	0.0662092
	3.1472	0.0673858
	3.1722	0.0675449
	3.1972	0.0676635
	3.22222	0.0678045
	3.2472	0.068103
	3.2722	0.0675206
	3.29722	0.0669198
	3.3222	0.0680825
	3.3472	0.0684173
	3.37223	0.0687608
	3.39722	0.0682085
	3.4222	0.0687144
	3.44721	0.0694026
	3.47222	0.0699982
	3.4972	0.069648
	3.5222	0.0696646
	3.5472	0.0693415
	3.5722	0.0695461
	3.5972	0.0700978
	3.6222	0.0711284
	3.64721	0.0706334
	3.6722	0.0708676
	3.6972	0.0704685
	3.72223	0.0711014
	3.7472	0.0705033
	3.77221	0.0697865
	3.7972	0.0693562
	3.82222	0.0699199
	3.8472	0.0702951
	3.8722	0.0710752
	3.89721	0.0726545
	3.9222	0.0740672
	3.94721	0.0763424
	3.97221	0.0768747
	3.9972	0.0771858
	4.02221	0.0786447
	4.04721	0.079444
	4.07221	0.0812513
	4.09722	0.0805517
	4.12221	0.0811262
	4.14722	0.0807312
	4.17222	0.0804427
	4.19722	0.0797294
	4.22222	0.0803807
	4.24723	0.0787997
	4.27223	0.0782834
	4.29723	0.0764053
	4.32223	0.0744216
	4.34724	0.0735398
	4.37224	0.0720768
	4.39724	0.070769
	4.42224	0.069057
	4.44724	0.0670378
	4.47226	0.065601
	4.49725	0.0636989
	4.52227	0.0635635
	4.54727	0.0624915
	4.57226	0.0613081
	4.59726	0.0608696
	4.62228	0.0599149
	4.64728	0.0576251
	4.67228	0.0572419
	4.69728	0.0566886
	4.72228	0.0551132
	4.74727	0.0554533
	4.77229	0.0545889
	4.7973	0.0541766
	4.8223	0.0540992
	4.84728	0.0535638
	4.87229	0.0522081
	4.89729	0.0532039
	4.92229	0.0535257
	4.9473	0.0528172
	4.9723	0.0526399
	4.9973	0.0514123
	5.0223	0.0512233
	5.0473	0.0519985
	5.07231	0.0530251
	5.09731	0.0530324
	5.12232	0.0536197
	5.14732	0.0530435
	5.17232	0.0528814
	5.19733	0.0541434
	5.22233	0.0529925
	5.24733	0.0528525
	5.27233	0.0530417
	5.29734	0.0531397
	5.32234	0.0532554
	5.34734	0.0531536
	5.37233	0.0531445
	5.39734	0.0528162
	5.42234	0.0529913
	5.44734	0.0531704
	5.47234	0.0528559
	5.49736	0.0533164
	5.52235	0.0531739
	5.54735	0.053996
	5.57236	0.0538817
	5.59737	0.0544847
	5.62236	0.0539748
	5.64736	0.0538037
	5.67239	0.0539461
	5.69737	0.0539527
	5.72239	0.0536786
	5.74737	0.0544796
	5.77237	0.0551758
	5.7974	0.0539666
	5.8224	0.0547758
	5.84738	0.0548862
	5.87241	0.0543676
	5.89739	0.0543459
	5.92239	0.0542431
	5.94741	0.0549713
	5.9724	0.0550918
	5.9974	0.0545754
	6.02241	0.0547081
	6.0474	0.0543491
	6.0724	0.0553265
	6.09742	0.0554682
	6.12241	0.0554168
	6.14741	0.0553596
	6.17242	0.0548548
	6.19742	0.0551059
	6.22243	0.0540774
	6.24743	0.0538919
	6.27243	0.0548862
	6.29742	0.0543739
	6.32243	0.0548667
	6.34743	0.0552721
	6.37243	0.054342
	6.39745	0.0543395
	6.42244	0.0549211
	6.44746	0.0543058
	6.47246	0.05508
	6.49744	0.0544653
	6.52245	0.0548734
	6.54745	0.053714
	6.57245	0.05412
	6.59745	0.0549385
	6.62246	0.0544907
	6.64748	0.0548875
	6.67246	0.0556569
	6.69749	0.0554702
	6.72247	0.0555747
	6.74747	0.0558211
	6.77247	0.0551877
	6.79747	0.0549212
	6.82248	0.0551604
	6.84748	0.0551909
	6.87248	0.0555923
	6.89748	0.0551766
	6.92248	0.0556796
	6.94749	0.0564944
	6.9725	0.0566452
	6.99749	0.057372
	7.0225	0.0577655
	7.04751	0.0583474
	7.07252	0.0581661
	7.0975	0.0591145
	7.1225	0.0593697
	7.14753	0.0590441
	7.17253	0.0598496
	7.19753	0.0600427
	7.22253	0.0600646
	7.24752	0.0605855
	7.27254	0.061639
	7.29755	0.0613821
	7.32255	0.0615273
	7.34753	0.0605881
	7.37254	0.0610326
	7.39754	0.0620653
	7.42253	0.0612794
	7.44755	0.0618704
	7.47254	0.0620036
	7.49756	0.0629584
	7.52256	0.0632656
	7.54755	0.0634555
	7.57256	0.063212
	7.59755	0.064086
	7.62255	0.064061
	7.64756	0.0636847
	7.67257	0.0644938
	7.69758	0.0649664
	7.72258	0.0645994
	7.74758	0.0652937
	7.77258	0.0643129
	7.79759	0.0643489
	7.82259	0.0651917
	7.84759	0.0647217
	7.87258	0.0645346
	7.89759	0.0650093
	7.92258	0.0651967
	7.94759	0.0667844
	7.97259	0.0665421
	7.99761	0.0662469
	8.02261	0.0658518
	8.04758	0.0666922
	8.07258	0.0673654
	8.09758	0.0667042
	8.12257	0.066654
	8.14757	0.0675724
	8.17258	0.067006
	8.19757	0.0676275
	8.22258	0.0685779
	8.24757	0.0701835
	8.27256	0.0718311
	8.29755	0.072019
	8.32257	0.0745898
	8.34755	0.0770987
	8.37254	0.0792179
	8.39756	0.0829609
	8.42254	0.0858709
	8.44755	0.0898551
	8.47253	0.0929961
	8.49753	0.0962618
	8.52252	0.100502
	8.54752	0.104396
	8.57252	0.107166
	8.59754	0.11117
	8.62251	0.114345
	8.64751	0.118512
	8.67252	0.121507
	8.69752	0.123771
	8.72251	0.126007
	8.7475	0.127804
	8.77251	0.129663
	8.79749	0.130896
	8.82251	0.132833
	8.84748	0.134554
	8.87248	0.137625
	8.8975	0.139921
	8.92248	0.143181
	8.94748	0.145676
	8.97249	0.14723
	8.99746	0.151738
	9.02248	0.15497
	9.04746	0.157272
	9.07245	0.162423
	9.09747	0.167579
	9.12245	0.171135
	9.14747	0.176818
	9.17244	0.182159
	9.19744	0.188436
	9.22243	0.19466
	9.24745	0.202228
	9.27244	0.210039
	9.29744	0.219726
	9.32244	0.22947
	9.34743	0.242144
	9.37243	0.255642
	9.39743	0.269961
	9.42241	0.284984
	9.4474	0.300374
	9.47241	0.317901
	9.4974	0.334296
	9.5224	0.350278
	9.5474	0.367341
	9.5724	0.380897
	9.59738	0.394586
	9.6224	0.40472
	9.64738	0.41393
	9.67238	0.42054
	9.69738	0.424283
	9.72238	0.425153
	9.74736	0.422072
	9.77238	0.416825
	9.79738	0.407795
	9.82235	0.39681
	9.84735	0.384514
	9.87237	0.369451
	9.89737	0.356071
	9.92235	0.34123
	9.94734	0.327538
	9.97233	0.314775
	9.99735	0.303319
	10.0224	0.293135
	10.0473	0.283238
	10.0723	0.27608
	10.0973	0.269243
	10.1223	0.262275
	10.1473	0.256842
	10.1723	0.251424
	10.1973	0.246015
	10.2223	0.242873
	10.2473	0.238151
	10.2723	0.235307
	10.2973	0.231918
	10.3223	0.229291
	10.3473	0.226493
	10.3723	0.224317
	10.3973	0.221642
	10.4223	0.220858
	10.4473	0.21942
	10.4723	0.218054
	10.4973	0.217122
	10.5223	0.215373
	10.5473	0.21476
	10.5723	0.214062
	10.5973	0.214417
	10.6223	0.212984
	10.6472	0.214124
	10.6723	0.213916
	10.6972	0.213885
	10.7222	0.21506
	10.7473	0.215468
	10.7722	0.216546
	10.7972	0.218409
	10.8222	0.219108
	10.8472	0.221564
	10.8722	0.223802
	10.8972	0.226981
	10.9222	0.228325
	10.9472	0.232372
	10.9722	0.235107
	10.9972	0.238915
	11.0222	0.24256
	11.0472	0.247229
	11.0722	0.252252
	11.0972	0.256767
	11.1222	0.262915
	11.1472	0.268779
	11.1722	0.27474
	11.1972	0.28213
	11.2222	0.288934
	11.2472	0.297607
	11.2722	0.306266
	11.2972	0.31389
	11.3222	0.323701
	11.3472	0.333615
	11.3722	0.344578
	11.3972	0.355828
	11.4222	0.368972
	11.4471	0.380955
	11.4722	0.394545
	11.4971	0.408896
	11.5222	0.424708
	11.5471	0.441617
	11.5721	0.458316
	11.5971	0.476592
	11.6221	0.494794
	11.6471	0.514592
	11.6721	0.536434
	11.6971	0.558851
	11.7221	0.581556
	11.7471	0.606487
	11.7721	0.632636
	11.7971	0.660894
	11.8221	0.691191
	11.8471	0.721051
	11.8721	0.752806
	11.8971	0.786802
	11.9221	0.819528
	11.9471	0.85543
	11.9721	0.892776
	11.9971	0.932107
	12.0221	0.973994
	12.0471	1.01718
	12.0721	1.06512
	12.0971	1.11448
	12.1221	1.16591
	12.1471	1.22003
	12.1721	1.27538
	12.1971	1.33216
	12.2221	1.39198
	12.247	1.45349
	12.2721	1.51797
	12.2971	1.58291
	12.322	1.65117
	12.347	1.72139
	12.372	1.79337
	12.397	1.86572
	12.422	1.94222
	12.447	2.01996
	12.472	2.09996
	12.497	2.18106
	12.522	2.26184
	12.547	2.34279
	12.572	2.42508
	12.597	2.50884
	12.622	2.59293
	12.647	2.67457
	12.672	2.75627
	12.697	2.83768
	12.722	2.91882
	12.747	2.99907
	12.772	3.07677
	12.797	3.14981
	12.822	3.22316
	12.847	3.29649
	12.872	3.36897
	12.897	3.43385
	12.922	3.49781
	12.9469	3.56007
	12.9719	3.61986
	12.9969	3.678
	13.0219	3.73237
	13.0469	3.7846
	13.0719	3.83642
	13.0969	3.88751
	13.1219	3.9358
	13.1469	3.98313
	13.1719	4.02814
	13.1969	4.07387
	13.2219	4.12069
	13.2469	4.16708
	13.2719	4.2131
	13.2969	4.25849
	13.3219	4.30699
	13.3469	4.35818
	13.3719	4.41114
	13.3969	4.46523
	13.4219	4.52146
	13.4469	4.57951
	13.4719	4.64194
	13.4969	4.70868
	13.5219	4.77715
	13.5469	4.84829
	13.5719	4.92319
	13.5969	5.0015
	13.6219	5.08381
	13.6469	5.16683
	13.6719	5.25291
	13.6969	5.34303
	13.7218	5.43299
	13.7468	5.5273
	13.7718	5.62122
	13.7968	5.71656
	13.8218	5.81325
	13.8468	5.9101
	13.8718	6.00821
	13.8968	6.10656
	13.9218	6.2052
	13.9468	6.30577
	13.9718	6.40892
	13.9968	6.51179
	14.0218	6.61018
	14.0468	6.71678
	14.0718	6.82594
	14.0968	6.93791
	14.1218	7.0544
	14.1468	7.17883
	14.1718	7.29794
	14.1968	7.42967
	14.2218	7.5731
	14.2468	7.72292
	14.2718	7.88185
	14.2968	8.05077
	14.3218	8.22767
	14.3468	8.42126
	14.3718	8.62455
	14.3967	8.84213
	14.4217	9.07155
	14.4467	9.3144
	14.4717	9.57419
	14.4967	9.84831
	14.5217	10.14
	14.5467	10.4445
	14.5717	10.7663
	14.5967	11.1062
	14.6217	11.4453
	14.6467	11.8195
	14.6717	12.2182
	14.6967	12.6487
	14.7217	13.1125
	14.7467	13.6098
	14.7717	14.1566
	14.7967	14.7606
	14.8217	15.4381
	14.8467	16.19
	14.8717	17.0198
	14.8967	17.9404
	14.9217	18.9685
	14.9467	20.128
	14.9717	21.4371
	14.9967	22.904
	15.0217	24.5307
	15.0467	26.3243
	15.0717	28.3098
	15.0967	30.4786
	15.1217	32.8232
	15.1467	35.2626
	15.1717	38.0245
	15.1967	40.7783
	15.2217	43.7517
	15.2467	46.87
	15.2717	50.0903
	15.2966	53.3666
	15.3216	56.7362
	15.3466	60.1374
	15.3716	63.5831
	15.3966	67.0056
	15.4216	70.3842
	15.4466	73.7584
	15.4716	77.0532
	15.4966	80.2518
	15.5216	83.2461
	15.5466	86.0799
	15.5716	88.7545
	15.5966	91.1993
	15.6216	93.4172
	15.6466	95.2811
	15.6716	96.865
	15.6966	98.1612
	15.7216	99.1245
	15.7466	99.7607
	15.7716	100
	15.7966	99.8901
	15.8216	99.3804
	15.8466	98.5871
	15.8716	97.3804
	15.8966	95.8217
	15.9215	93.9745
	15.9466	91.779
	15.9716	89.366
	15.9965	86.6978
	16.0216	83.8241
	16.0466	80.7853
	16.0715	77.6218
	16.0965	74.3873
	16.1215	71.0797
	16.1465	67.7934
	16.1715	64.4843
	16.1965	61.2502
	16.2215	58.1031
	16.2465	55.0227
	16.2715	52.1013
	16.2965	49.2496
	16.3215	46.5468
	16.3465	43.9698
	16.3715	41.5213
	16.3965	39.2393
	16.4215	37.0727
	16.4465	35.0361
	16.4715	33.1029
	16.4965	31.36
	16.5215	29.667
	16.5465	28.073
	16.5715	26.5721
	16.5965	25.125
	16.6215	23.7889
	16.6465	22.4896
	16.6715	21.2836
	16.6965	20.1496
	16.7215	19.0516
	16.7465	18.0223
	16.7715	17.0287
	16.7965	16.1083
	16.8215	15.2366
	16.8465	14.3947
	16.8715	13.6108
	16.8965	12.8643
	16.9215	12.1698
	16.9465	11.516
	16.9715	10.8989
	16.9965	10.3205
	17.0214	9.77945
	17.0464	9.27549
	17.0714	8.80053
	17.0964	8.3653
	17.1214	7.96003
	17.1465	7.58848
	17.1715	7.2531
	17.1965	6.95478
	17.2215	6.68469
	17.2464	6.44251
	17.2714	6.23527
	17.2964	6.06667
	17.3214	5.93017
	17.3464	5.83207
	17.3714	5.76884
	17.3964	5.74261
	17.4214	5.7468
	17.4464	5.7826
	17.4714	5.84221
	17.4964	5.92411
	17.5214	6.02139
	17.5464	6.12919
	17.5714	6.24352
	17.5964	6.35432
	17.6214	6.45843
	17.6464	6.55447
	17.6714	6.63315
	17.6964	6.69448
	17.7214	6.73452
	17.7464	6.75125
	17.7714	6.74411
	17.7964	6.71209
	17.8214	6.65774
	17.8464	6.58221
	17.8714	6.48561
	17.8964	6.37393
	17.9214	6.24466
	17.9464	6.10021
	17.9714	5.94185
	17.9964	5.77715
	18.0214	5.60665
	18.0464	5.43228
	18.0714	5.25574
	18.0964	5.07506
	18.1214	4.89334
	18.1464	4.71513
	18.1714	4.53894
	18.1964	4.3673
	18.2214	4.2005
	18.2463	4.03822
	18.2713	3.88072
	18.2964	3.73072
	18.3213	3.58604
	18.3463	3.44788
	18.3714	3.31717
	18.3963	3.19188
	18.4213	3.07351
	18.4463	2.96251
	18.4713	2.8516
	18.4963	2.74748
	18.5213	2.64745
	18.5463	2.55285
	18.5713	2.46236
	18.5963	2.37568
	18.6213	2.29392
	18.6463	2.21679
	18.6713	2.14693
	18.6963	2.0793
	18.7213	2.01861
	18.7463	1.96192
	18.7713	1.91276
	18.7963	1.87129
	18.8213	1.836
	18.8463	1.81014
	18.8713	1.79207
	18.8963	1.7847
	18.9213	1.78813
	18.9463	1.80347
	18.9713	1.83138
	18.9963	1.87227
	19.0213	1.92748
	19.0463	1.99671
	19.0713	2.07826
	19.0963	2.17681
	19.1213	2.28967
	19.1463	2.41434
	19.1713	2.54974
	19.1963	2.69666
	19.2212	2.84909
	19.2463	3.00632
	19.2713	3.16598
	19.2963	3.32242
	19.3213	3.4745
	19.3463	3.61912
	19.3713	3.75101
	19.3963	3.87091
	19.4212	3.97208
	19.4462	4.05528
	19.4712	4.11944
	19.4962	4.1594
	19.5212	4.18086
	19.5462	4.17718
	19.5712	4.15599
	19.5962	4.11591
	19.6212	4.05754
	19.6462	3.98411
	19.6712	3.89899
	19.6962	3.80174
	19.7212	3.69263
	19.7462	3.57934
	19.7712	3.45831
	19.7962	3.3364
	19.8212	3.21315
	19.8462	3.0907
	19.8712	2.96932
	19.8962	2.8469
	19.9212	2.73214
	19.9462	2.61863
	19.9712	2.50884
	19.9962	2.40445
	20.0212	2.30345
	20.0462	2.2071
	20.0712	2.11571
	20.0962	2.02822
	20.1212	1.94466
	20.1462	1.86493
	20.1712	1.78874
	20.1962	1.71567
	20.2212	1.64844
	20.2462	1.58287
	20.2712	1.52157
	20.2962	1.46252
	20.3212	1.40799
	20.3462	1.35344
	20.3712	1.30376
	20.3962	1.25613
	20.4212	1.21034
	20.4462	1.16493
	20.4712	1.12177
	20.4962	1.07945
	20.5211	1.0383
	20.5461	0.999818
	20.5711	0.962789
	20.5962	0.92548
	20.6211	0.890755
	20.6461	0.860254
	20.6711	0.83132
	20.6961	0.805793
	20.7211	0.78079
	20.7461	0.761051
	20.7711	0.742058
	20.7961	0.724256
	20.8211	0.708134
	20.8461	0.691593
	20.8711	0.677018
	20.8961	0.660825
	20.9211	0.646159
	20.9461	0.631592
	20.9711	0.618001
	20.9961	0.605012
	21.0211	0.593289
	21.0461	0.582278
	21.0711	0.571389
	21.0961	0.560623
	21.1211	0.55099
	21.1461	0.541177
	21.1711	0.533158
	21.1961	0.524976
	21.2211	0.519019
	21.2461	0.512203
	21.2711	0.506698
	21.2961	0.50294
	21.3211	0.499893
	21.3461	0.499011
	21.3711	0.49796
	21.3961	0.499209
	21.421	0.501248
	21.4461	0.503209
	21.4711	0.506516
	21.496	0.511381
	21.521	0.515436
	21.5461	0.520189
	21.571	0.525036
	21.596	0.531273
	21.621	0.535674
	21.646	0.542558
	21.671	0.547074
	21.696	0.554409
	21.721	0.559608
	21.746	0.564972
	21.771	0.570972
	21.796	0.576649
	21.821	0.581505
	21.846	0.585848
	21.871	0.590739
	21.896	0.595745
	21.921	0.600044
	21.946	0.603872
	21.971	0.60832
	21.996	0.613021
	22.021	0.617795

## Sheet: Figure1A-Gels
	SDS-PAGE analysis of phosphorylation in purified samples of Ycf1 in the presence or absence of Lambda phosphatase (Lambda PP) treatment.
	Blue box region showing the gel portion shown in in figure 1A lower panel

## Sheet: Figure 5A
	Ycf1 mutant varient ATPase in presence of 1mMATP basal , 1mMATP with 8μM-GSSG and 1mMATP with 16μM-GSSG
			Basal				8μM-GSSG				16μM-GSSG
		Replicate-1	Replicate-2	Replicate-3	Replicate-4	Replicate-1	Replicate-2	Replicate-3	Replicate-4	Replicate-1	Replicate-2	Replicate-3	Replicate-4
	WT	82.1366	81.5719	85.337	83.6051	105.688	104.878	102.374	102.845	122.405	134.002	126.189	128.504
	De-Ycf1	38.9128	17.2293	16.817	17.9597	24.3793	18.2911	17.3121	18.3777	27.8432	24.8311	24.0969	23.4945
	S869A	109.773	103.391	99.7199	99.2304	142.718	134.322	129.935	132.778	161.242	150.06	154.823	159.83
	S878A	102.073	86.5042	94.4675	94.9005	132.27	138.501	138.106	134.058	159.567	166.024	160.113	163.257
	S903A	40.8142	30.9307	32.2861	31.3825	40.7577	35.1853	35.5618	34.8276	54.0298	45.5206	45.9724	45.9912
	S908A	30.4224	28.1821	28.5775	30.3094	36.2583	34.0369	35.7501	32.4932	37.7268	30.0459	34.131	32.4367
	T911A	45.1629	43.8828	41.4542	38.2727	52.2226	49.587	49.8317	50.02	61.3719	64.1581	67.3961	56.063
	S914A	85.9959	85.5629	79.9152	88.0291	108.399	100.605	100.906	115.213	126.697	120.503	140.478	138.256

## Sheet: Figure5C
SDS-PAGE analysis of proteolysis resistance in Lambda PP untreated or treated Ycf1 proteins incubated with increasing concentrations of trypsin
Black box region showing the gel portion shown in in figure 5C

## Sheet: Supplementary Figure 5A
	Data for size exclusion chromatography profile of Ycf1 mutant varients
		Volume (mL)	WT	Dephos	S869A	S878A	S903A	S908A	T911A	S914A
		0	0	0	0	0	0	0	0	0
		0.000813803	0.220122	0.420674	1.14484	0.649632	0.297874	0.0259316	0.1821	0
		0.0222331	0.221415	0.420128	1.14463	0.649543	0.29739	0.0262059	0.182212	0
		0.0472168	0.212921	0.418503	1.14484	0.649567	0.294548	0.0253098	0.179727	0
		0.0722412	0.180113	0.41769	1.14431	0.675743	0.275623	0.0251742	0.175572	0
		0.0972168	0.152492	0.415757	1.17874	0.674128	0.257085	0.0254274	0.170504	0
		0.122225	0.169043	0.414381	1.19351	0.670378	0.250057	0.0248576	0.166654	0
		0.147225	0.749426	0.422175	1.19421	0.670625	0.251995	0.0250685	0.169327	0
		0.172233	1.28534	0.430598	1.19932	0.67897	0.258092	0.0247034	0.183174	0
		0.197233	0.912254	0.449646	1.20719	0.682314	0.297354	0.0248218	0.253272	0
		0.222233	0.743747	0.586793	1.21176	0.660977	0.298876	0.0251248	0.320962	0
		0.247233	0.714987	0.819717	1.18061	0.663108	0.28322	0.0238884	0.376434	0.796805
		0.272233	0.720982	1.13357	1.17937	0.759465	0.275888	0.0227154	0.401084	0.813535
		0.297233	0.642196	1.60138	1.21458	1.2324	0.28308	0.0211936	0.407787	0.787526
		0.322233	0.57118	2.41533	1.73002	0.988365	0.284054	0.0234457	0.410846	0.796767
		0.347234	0.497807	2.62786	1.72638	0.92405	0.346403	0.0253462	0.411206	0.794184
		0.372217	0.441475	2.46246	1.44067	1.42428	0.796969	0.028437	0.385509	0.828
		0.397218	0.392032	2.44878	1.56239	1.55214	1.31008	0.03554	0.35475	1.7111
		0.422218	0.337438	2.64873	2.17936	1.32079	1.55975	0.0716715	0.321855	1.5125
		0.447218	0.292191	2.26189	2.07579	1.08162	1.43457	0.132404	0.290171	1.75522
		0.472218	0.261011	1.86184	1.7823	0.916636	1.12436	0.13674	0.268651	1.44476
		0.497218	0.23677	1.64176	1.53619	0.826238	0.855926	0.118414	0.250346	1.14098
		0.522218	0.214243	1.48628	1.37639	0.768136	0.677154	0.102499	0.234429	0.965959
		0.547218	0.192207	1.3611	1.28442	0.724297	0.591679	0.0881077	0.226781	0.901038
		0.572242	0.171657	1.25948	1.22253	0.67994	0.573822	0.0801667	0.221541	0.853755
		0.597226	0.161468	1.1767	1.18502	0.634605	0.575494	0.0728087	0.216063	0.786587
		0.622217	0.15029	1.09342	1.13806	0.59602	0.52796	0.0660714	0.206434	0.748786
		0.647217	0.139065	1.02287	1.08305	0.561625	0.489098	0.0606876	0.196619	0.745295
		0.672217	0.125794	0.962708	1.03892	0.535621	0.464521	0.0560031	0.18942	0.713555
		0.697217	0.115471	0.912078	0.99972	0.518166	0.447317	0.0522441	0.18527	0.668734
		0.722241	0.107057	0.87108	0.969944	0.502205	0.433481	0.0501927	0.180794	0.62635
		0.747241	0.0980486	0.840471	0.945031	0.477255	0.42456	0.0483365	0.176605	0.563866
		0.772216	0.0952119	0.811521	0.903169	0.450691	0.414482	0.0462101	0.172833	0.531244
		0.797232	0.0885519	0.784938	0.851237	0.427889	0.408512	0.0449592	0.169812	0.487527
		0.822224	0.0818073	0.759155	0.801165	0.404156	0.403342	0.0426449	0.167561	0.439711
		0.847215	0.0746192	0.734894	0.75703	0.383816	0.398452	0.041025	0.166044	0.409703
		0.872223	0.0747552	0.712732	0.721875	0.361462	0.393218	0.0401709	0.165219	0.379632
		0.897231	0.0690872	0.691792	0.678767	0.3374	0.386517	0.0373938	0.164032	0.359748
		0.922215	0.0696491	0.673653	0.645905	0.31652	0.378104	0.0367108	0.163399	0.335535
		0.947215	0.0660165	0.656915	0.622123	0.297435	0.371731	0.0357192	0.163503	0.321978
		0.972214	0.0636028	0.641923	0.581644	0.27524	0.363903	0.0351795	0.164886	0.303668
		0.997214	0.0609423	0.628142	0.546207	0.257966	0.356001	0.0338376	0.164769	0.289419
		1.02222	0.0581132	0.614904	0.516296	0.239804	0.349598	0.0331347	0.165037	0.272822
		1.04724	0.0564891	0.601939	0.490222	0.227749	0.344933	0.0319452	0.165853	0.253141
		1.07221	0.0540067	0.589734	0.461143	0.21761	0.339274	0.0304131	0.164014	0.236519
		1.09724	0.0509951	0.57877	0.439931	0.195704	0.334238	0.0285676	0.160653	0.225183
		1.12221	0.0483395	0.568809	0.417846	0.184801	0.330585	0.0286837	0.155167	0.213607
		1.14723	0.045375	0.559127	0.395381	0.173049	0.326024	0.0281228	0.145851	0.204594
		1.17222	0.0434978	0.549503	0.37602	0.162627	0.320853	0.0281043	0.139735	0.195715
		1.19722	0.0411033	0.540611	0.360893	0.153217	0.318309	0.0274359	0.132531	0.186487
		1.22222	0.038745	0.533017	0.342569	0.14343	0.317334	0.0258657	0.123766	0.179556
		1.24722	0.0363609	0.524287	0.329141	0.136693	0.314745	0.0255044	0.119499	0.172061
		1.27223	0.0345379	0.516179	0.310595	0.12896	0.312722	0.0245126	0.113734	0.167732
		1.29721	0.0368402	0.508687	0.298608	0.123669	0.311119	0.0243253	0.107611	0.159647
		1.32223	0.0326634	0.50153	0.285181	0.117361	0.309809	0.0239168	0.102595	0.154785
		1.34721	0.0337436	0.494988	0.275611	0.111794	0.309072	0.0234602	0.0972711	0.150253
		1.37221	0.0313073	0.487705	0.263552	0.106817	0.308171	0.0227307	0.0923621	0.143831
		1.39722	0.0317831	0.480446	0.256074	0.104676	0.307214	0.0223008	0.0880526	0.141216
		1.42221	0.0297056	0.473828	0.243197	0.098481	0.306309	0.021597	0.0845701	0.13716
		1.44722	0.0295248	0.467624	0.235722	0.0967165	0.305895	0.0208574	0.0826488	0.133612
		1.47223	0.0267647	0.46158	0.226121	0.0902484	0.306238	0.0206978	0.0810496	0.132502
		1.49721	0.0270813	0.455861	0.220596	0.0876981	0.307027	0.0197186	0.0781249	0.126358
		1.52222	0.0250896	0.450513	0.212133	0.0839572	0.305403	0.0201066	0.0769561	0.123267
		1.54722	0.0261158	0.444605	0.206051	0.0818299	0.307262	0.0191022	0.0747489	0.12043
		1.57221	0.0250434	0.439276	0.200476	0.0800759	0.308469	0.019499	0.0711214	0.116666
		1.59721	0.0227191	0.43409	0.192702	0.0775261	0.309758	0.0185982	0.0693124	0.115441
		1.62221	0.0223347	0.428736	0.187273	0.0758102	0.311648	0.0179394	0.0678249	0.113125
		1.64722	0.0223916	0.423939	0.181989	0.0729285	0.313498	0.0177125	0.0662611	0.111621
		1.67221	0.0202912	0.419127	0.178007	0.0702967	0.316062	0.017171	0.0640232	0.108511
		1.69722	0.020662	0.414276	0.172183	0.0679669	0.317259	0.0164638	0.0629326	0.106842
		1.72221	0.019848	0.409509	0.167712	0.067728	0.318539	0.0159324	0.0619077	0.104906
		1.74722	0.0201796	0.404922	0.165044	0.0651002	0.319497	0.0164819	0.0605596	0.10382
		1.77222	0.0198737	0.400547	0.160553	0.0636775	0.320079	0.017248	0.0564461	0.101847
		1.79722	0.0214876	0.396308	0.156007	0.0614465	0.320944	0.0170046	0.055425	0.0999108
		1.82222	0.0184116	0.392607	0.153202	0.060232	0.322039	0.0166675	0.0543672	0.0981655
		1.84722	0.017323	0.388254	0.15055	0.0588326	0.322748	0.0157009	0.0487725	0.0967692
		1.87222	0.0167579	0.38435	0.146061	0.0572952	0.323195	0.01631	0.0483957	0.096382
		1.89721	0.0174771	0.380618	0.143064	0.0562204	0.323098	0.0160418	0.0475721	0.0954872
		1.92221	0.0172243	0.376715	0.140202	0.0548507	0.322767	0.01469	0.0453642	0.0923709
		1.94721	0.0165876	0.372976	0.139483	0.0537648	0.323075	0.015207	0.0447135	0.0916981
		1.97222	0.0151767	0.369351	0.133796	0.0520114	0.323554	0.0153135	0.0443902	0.0900416
		1.99721	0.0146529	0.365602	0.133303	0.0515475	0.323825	0.0144799	0.0436804	0.0899591
		2.02222	0.0150223	0.362026	0.130058	0.0503607	0.323696	0.0149711	0.0414124	0.088182
		2.04722	0.0149461	0.358639	0.127293	0.0489439	0.323718	0.0149939	0.0419282	0.0875918
		2.07222	0.0134599	0.355293	0.124457	0.0480041	0.32417	0.0149112	0.0417567	0.0857195
		2.09721	0.0131211	0.351805	0.12336	0.0472635	0.324785	0.0157406	0.040271	0.0844057
		2.12222	0.0130588	0.348926	0.120814	0.0460115	0.324744	0.0161255	0.0387546	0.0845771
		2.14722	0.0123326	0.345395	0.118375	0.0460094	0.325076	0.0158986	0.0362961	0.0818352
		2.17222	0.0121807	0.342388	0.116192	0.0445515	0.324975	0.0151066	0.03424	0.0811308
		2.19721	0.0118093	0.339074	0.113706	0.0439094	0.325066	0.015259	0.0346623	0.0799566
		2.22221	0.0117153	0.33515	0.111293	0.0425071	0.325576	0.0156634	0.0352414	0.0792331
		2.24721	0.0109935	0.332193	0.110293	0.041499	0.325944	0.0152444	0.0338922	0.0780589
		2.27222	0.0111043	0.329161	0.108838	0.0407655	0.325433	0.0150441	0.0305623	0.0769673
		2.29722	0.0109911	0.326485	0.105425	0.0402373	0.325773	0.0155047	0.0318956	0.0771259
		2.32222	0.0101194	0.323681	0.102917	0.0398169	0.325879	0.0151429	0.0320753	0.0761739
		2.34721	0.0099251	0.320724	0.102574	0.0386014	0.326132	0.0147823	0.031068	0.0753362
		2.37223	0.00901276	0.317787	0.100149	0.03808	0.32609	0.0141993	0.0283685	0.0738701
		2.39723	0.00922847	0.315094	0.0994806	0.037444	0.32466	0.0141316	0.0273527	0.073851
		2.42221	0.00875786	0.312182	0.0966546	0.0363215	0.325341	0.0141841	0.0264798	0.0712361
		2.44723	0.00851369	0.309232	0.0947267	0.0358244	0.324733	0.0136429	0.0255665	0.0721374
		2.47221	0.00837332	0.30656	0.0945127	0.0348689	0.324425	0.0143928	0.0263203	0.0698462
		2.49721	0.00857693	0.304173	0.091973	0.0340352	0.324617	0.0148369	0.0246795	0.0697002
		2.52221	0.00745231	0.30182	0.0899983	0.0342809	0.324836	0.0141591	0.0222403	0.0687926
		2.54721	0.00834555	0.299048	0.0894359	0.0332713	0.324361	0.0138331	0.0210187	0.0672123
		2.57221	0.00713459	0.296554	0.0868286	0.0332346	0.32402	0.0148354	0.0207716	0.0674789
		2.59721	0.00855164	0.29427	0.0853171	0.0325062	0.324845	0.0145731	0.0198827	0.0668886
		2.62222	0.00693881	0.292207	0.0846867	0.0324799	0.324748	0.0140517	0.0181829	0.0658858
		2.64722	0.00671719	0.29011	0.0824969	0.0328724	0.324328	0.0142141	0.0182987	0.0644959
		2.67222	0.00687447	0.28781	0.0807571	0.0321699	0.324238	0.0136875	0.0189673	0.0638104
		2.69722	0.00588679	0.285461	0.0792288	0.0318444	0.324457	0.0143312	0.019613	0.0622047
		2.72222	0.00631587	0.283428	0.0784104	0.0317569	0.324222	0.0138197	0.0194019	0.0625601
		2.74722	0.00525381	0.281252	0.0776835	0.0311497	0.323843	0.013492	0.0190715	0.062357
		2.77222	0.00519717	0.279058	0.0760314	0.030487	0.323041	0.0123234	0.0180978	0.0608655
		2.79722	0.00555985	0.276805	0.0744454	0.0302087	0.322591	0.0130957	0.0164608	0.0602118
		2.82222	0.00440168	0.274639	0.0721887	0.0294291	0.322503	0.0126831	0.0157565	0.0599072
		2.84722	0.00514437	0.273038	0.0723852	0.0296305	0.321833	0.0133889	0.0154853	0.0593613
		2.8722	0.0037188	0.27116	0.0702751	0.0288573	0.320844	0.0135841	0.0147429	0.0583522
		2.89722	0.00563986	0.26853	0.0692312	0.0288711	0.320863	0.0138454	0.0120524	0.0572669
		2.9222	0.00437996	0.26626	0.0691806	0.029056	0.320093	0.0132018	0.0114825	0.0565434
		2.9472	0.00487958	0.264168	0.0669632	0.0287336	0.319216	0.0132254	0.010886	0.0562831
		2.9722	0.00407942	0.26199	0.065409	0.0283346	0.318579	0.0134219	0.00987953	0.0552423
		2.9972	0.00344315	0.260046	0.0633206	0.028655	0.317681	0.0131884	0.0090987	0.0548869
		3.02223	0.00380473	0.258432	0.0631773	0.0283759	0.316999	0.0135691	0.00876609	0.0556866
		3.0472	0.00258566	0.256871	0.0619482	0.028469	0.316611	0.013229	0.00852856	0.0541252
		3.07221	0.00355685	0.255136	0.060658	0.0283085	0.315566	0.0123043	0.0079124	0.0529067
		3.09723	0.00301722	0.253475	0.0604905	0.0274939	0.314362	0.0118566	0.00706387	0.0529447
		3.1222	0.00259748	0.251773	0.0582865	0.0272423	0.313334	0.0116705	0.00712496	0.0525957
		3.1472	0.00415834	0.249177	0.0579492	0.0271135	0.312304	0.0113511	0.0081712	0.0516817
		3.1722	0.00334911	0.248122	0.0575018	0.0271395	0.311468	0.0117795	0.00745753	0.0510661
		3.1972	0.00307689	0.24627	0.0561472	0.0259144	0.310216	0.0117933	0.00799394	0.0495937
		3.22222	0.00227825	0.244558	0.0554151	0.0255264	0.308953	0.0119869	0.00880671	0.0495175
		3.2472	0.00175484	0.243132	0.054717	0.0244065	0.30824	0.0124524	0.00860129	0.0484385
		3.2722	0.00212963	0.241816	0.0527816	0.0240368	0.308036	0.0126767	0.0108748	0.0468328
		3.29722	0.00238411	0.240381	0.0519269	0.0241764	0.307643	0.0115876	0.011781	0.0467122
		3.3222	0.00224896	0.238504	0.0505147	0.0228578	0.306759	0.0110681	0.0107414	0.0455381
		3.3472	0.00275023	0.237278	0.0497242	0.0227233	0.306304	0.0120354	0.0113591	0.0452842
		3.37223	0.00285856	0.23599	0.0488849	0.0225689	0.304494	0.0113961	0.0126934	0.0443576
		3.39722	0.00103429	0.234482	0.0489907	0.0224393	0.302884	0.0106322	0.0141017	0.0439958
		3.4222	0.00140412	0.232923	0.0479881	0.0216883	0.302348	0.0108502	0.0146988	0.0428661
		3.44721	0.000593243	0.231644	0.0476483	0.0215921	0.302186	0.0112056	0.0119938	0.0423647
		3.47222	0.00193069	0.230014	0.0470192	0.0214392	0.301845	0.0110765	0.0109863	0.0411017
		3.4972	0.00286324	0.228608	0.0449729	0.020763	0.301104	0.0106572	0.0124764	0.0410509
		3.5222	0.00121618	0.227186	0.044457	0.0206297	0.300214	0.0109868	0.0125668	0.040448
		3.5472	0.000831228	0.225753	0.0435947	0.0202056	0.299242	0.0110053	0.0137851	0.0395594
		3.5722	0.000885259	0.224429	0.042812	0.0200579	0.298389	0.0113589	0.0148896	0.0390073
		3.5972	0.000345222	0.223331	0.0427109	0.0194043	0.297957	0.0107794	0.0140517	0.0393627
		3.6222	0.000700068	0.22153	0.0413584	0.0187364	0.297584	0.010255	0.0171463	0.0385185
		3.64721	0.000762211	0.220316	0.0407607	0.0193598	0.296638	0.0104918	0.0197682	0.0376554
		3.6722	0.000661572	0.219344	0.0403646	0.0186137	0.295892	0.0103211	0.0210448	0.0378458
		3.6972	0.0012665	0.21812	0.0397964	0.0177704	0.295314	0.00998424	0.0214797	0.0398387
		3.72223	0.000956613	0.216487	0.039484	0.0178263	0.294771	0.0100931	0.0203009	0.0370144
		3.7472	0.000718078	0.214914	0.0400141	0.0174145	0.29426	0.0101943	0.0190855	0.0357069
		3.77221	0	0.213244	0.0379782	0.0167843	0.294301	0.00986361	0.020066	0.035745
		3.7972	0.000354846	0.21199	0.0372345	0.0163498	0.293313	0.0103248	0.0188711	0.0350532
		3.82222	0.00286461	0.210517	0.0367507	0.0164244	0.293007	0.0103381	0.0186082	0.0340695
		3.8472	0.00213622	0.209018	0.0362187	0.0159136	0.293178	0.0096004	0.0196974	0.0335934
		3.8722	0.00102082	0.207696	0.0365118	0.0155295	0.293166	0.00957997	0.0186231	0.0330667
		3.89721	0.000716841	0.206317	0.0368609	0.015314	0.292366	0.00964131	0.0188917	0.0331746
		3.9222	0.000793832	0.205052	0.037012	0.0152688	0.290775	0.0106955	0.0195318	0.0325843
		3.94721	0.000613178	0.203818	0.0362466	0.0148461	0.2911	0.0103336	0.0192909	0.0323558
		3.97221	0.000416851	0.202506	0.0364157	0.0147481	0.290944	0.0101634	0.0196442	0.0313721
		3.9972	0.000264794	0.201426	0.0359807	0.0144092	0.290152	0.00998489	0.0199291	0.0307691
		4.02221	0.00155645	0.200534	0.0359179	0.0145796	0.289011	0.009057	0.0199913	0.0304962
		4.04721	0.00183197	0.199039	0.0367743	0.0133189	0.287969	0.00877042	0.0195486	0.0305026
		4.07221	0.00193921	0.197562	0.0356993	0.0136114	0.28908	0.00904374	0.0172651	0.029779
		4.09722	0.00168542	0.196834	0.0353075	0.0132323	0.289941	0.00912366	0.0152429	0.0287572
		4.12221	0.00267915	0.195763	0.0352037	0.0132078	0.288344	0.00953237	0.0165868	0.0292205
		4.14722	0.00252077	0.194476	0.0349552	0.0130434	0.287025	0.0100801	0.0170594	0.0281797
		4.17222	0.00181891	0.193375	0.0347334	0.0118343	0.286842	0.00929136	0.0169146	0.0295569
		4.19722	0.00210158	0.192556	0.0342874	0.0123267	0.2857	0.00930583	0.0162476	0.0269674
		4.22222	0.00176832	0.191328	0.0345342	0.0118714	0.285139	0.00928669	0.016077	0.0266057
		4.24723	0.00280453	0.18967	0.0332422	0.0115118	0.285159	0.00901459	0.0162897	0.0267326
		4.27223	0.00236431	0.188483	0.032881	0.0111196	0.285118	0.00981436	0.0157977	0.0256727
		4.29723	0.0028796	0.187223	0.032943	0.0109222	0.28513	0.00947432	0.0127792	0.0247587
		4.32223	0.00291562	0.185687	0.031949	0.0109149	0.28522	0.00904208	0.0141627	0.0245937
		4.34724	0.00225982	0.184949	0.0310263	0.010182	0.285132	0.00940591	0.0152168	0.023794
		4.37224	0.00161434	0.183378	0.0300008	0.0102946	0.284426	0.00861804	0.0150968	0.023775
		4.39724	0.00235331	0.181741	0.0302263	0.0102343	0.283863	0.00863681	0.0151617	0.0243018
		4.42224	0.00232032	0.180843	0.0295645	0.00925489	0.283441	0.0079849	0.0151433	0.0228674
		4.44724	0.00312487	0.180241	0.0285313	0.00912691	0.283749	0.0086918	0.014746	0.023007
		4.47226	0.00313738	0.179272	0.026546	0.00964706	0.284314	0.00805595	0.0134131	0.0219027
		4.49725	0.00295673	0.177713	0.0265358	0.00870456	0.283712	0.00836821	0.0150274	0.0216615
		4.52227	0.00274844	0.176582	0.0283417	0.00911001	0.283265	0.00786842	0.0148603	0.0212236
		4.54727	0.0028044	0.175323	0.0252905	0.00844269	0.283263	0.00774104	0.0123515	0.0206905
		4.57226	0.00321066	0.174645	0.024165	0.00906449	0.283453	0.00767062	0.0131654	0.0198971
		4.59726	0.00342734	0.173913	0.0244643	0.00891041	0.283897	0.00698197	0.0137235	0.0196433
		4.62228	0.00301035	0.17261	0.0239802	0.0089488	0.28456	0.00711563	0.0142638	0.0198971
		4.64728	0.003838	0.17118	0.023418	0.00837063	0.285192	0.0067701	0.0151119	0.0187801
		4.67228	0.00263832	0.169415	0.02489	0.00842691	0.285094	0.00693724	0.0148635	0.0185262
		4.69728	0.00292153	0.168321	0.0218078	0.00832202	0.285728	0.0072919	0.0148822	0.0181771
		4.72228	0.00346239	0.166887	0.021915	0.00786481	0.285843	0.00616642	0.0152838	0.0183422
		4.74727	0.00477921	0.165397	0.0210483	0.00789829	0.285672	0.00700367	0.0139828	0.017955
		4.77229	0.00386206	0.164094	0.0198717	0.00741784	0.285958	0.00770381	0.014359	0.0176313
		4.7973	0.0038611	0.162501	0.0195097	0.00739556	0.287399	0.00685851	0.0151712	0.0164445
		4.8223	0.00381779	0.161408	0.0194794	0.00761909	0.288884	0.00785054	0.0148752	0.0162795
		4.84728	0.00406526	0.159707	0.0193397	0.00661844	0.2893	0.00738383	0.0141293	0.016197
		4.87229	0.00356619	0.158079	0.0184544	0.00672659	0.289632	0.00790447	0.013526	0.0158098
		4.89729	0.00526013	0.156464	0.0182232	0.00637702	0.290291	0.00785548	0.013242	0.0151624
		4.92229	0.00375414	0.15475	0.0182524	0.00634798	0.291282	0.00750145	0.0140351	0.0154861
		4.9473	0.00324531	0.153127	0.0169054	0.00605336	0.292256	0.00747751	0.0131719	0.0148578
		4.9723	0.00355891	0.151211	0.0168196	0.00589879	0.292783	0.0072374	0.0118421	0.0141406
		4.9973	0.00311676	0.149693	0.0155512	0.00623308	0.29392	0.00701692	0.0114978	0.0145658
		5.0223	0.00270197	0.14784	0.0160605	0.00615444	0.29455	0.00586939	0.0127853	0.0137281
		5.0473	0.00290902	0.147392	0.0163098	0.00588539	0.295091	0.00745643	0.0135136	0.0130553
		5.07231	0.00366834	0.147504	0.01523	0.00587898	0.295473	0.00690052	0.0132932	0.0129284
		5.09731	0.0038248	0.142595	0.0144441	0.005346	0.295037	0.00734519	0.0127181	0.0126174
		5.12232	0.00359369	0.140887	0.0139579	0.00519693	0.295516	0.00766514	0.0128243	0.0122239
		5.14732	0.00412878	0.138955	0.0131447	0.00453515	0.295665	0.00731198	0.0129868	0.0124079
		5.17232	0.00350845	0.137393	0.0129393	0.00474562	0.296126	0.00739143	0.0123774	0.0116717
		5.19733	0.00387113	0.135744	0.0126713	0.00382274	0.296598	0.00773782	0.01225	0.0109291
		5.22233	0.00348453	0.133831	0.0119505	0.00404593	0.296797	0.00778063	0.0126502	0.0101168
		5.24733	0.00345387	0.132386	0.0122583	0.00312364	0.296686	0.00721574	0.0134441	0.0112147
		5.27233	0.00353457	0.129679	0.0126115	0.00323415	0.296158	0.00708556	0.0125798	0.010707
		5.29734	0.00355822	0.127713	0.0117945	0.00325643	0.295565	0.00678645	0.0106701	0.0108212
		5.32234	0.00395307	0.125793	0.0111919	0.00238638	0.295249	0.00649323	0.00959857	0.0105483
		5.34734	0.00358338	0.123893	0.0103335	0.00191074	0.29531	0.00687336	0.0122073	0.00924089
		5.37233	0.00445049	0.122065	0.00991505	0.00189263	0.295686	0.0065998	0.0126953	0.00877758
		5.39734	0.0043636	0.120135	0.0100324	0.00167637	0.296868	0.00648828	0.0126802	0.00875219
		5.42234	0.00400559	0.117869	0.0101687	0.00129612	0.305263	0.00610806	0.012285	0.00792077
		5.44734	0.00381312	0.116248	0.00927487	0.00123907	0.319118	0.00628888	0.00957699	0.00780018
		5.47234	0.00470965	0.114287	0.00833871	0.00129519	0.32484	0.00617515	0.00879243	0.00736225
		5.49736	0.00445118	0.112213	0.00882059	0.000877822	0.327116	0.0062276	0.00890955	0.00658794
		5.52235	0.00357857	0.110331	0.00773485	0.00069428	0.328064	0.00640156	0.0088971	0.00720358
		5.54735	0.00505446	0.108433	0.00778798	0.000744662	0.324505	0.00610455	0.0102874	0.0061754
		5.57236	0.00485126	0.10655	0.007331	0.000730349	0.324952	0.00601555	0.0113103	0.00569305
		5.59737	0.0051628	0.10459	0.00655363	0.000354626	0.324117	0.00615575	0.0115713	0.00552803
		5.62236	0.00545715	0.10242	0.00693882	0.000295866	0.319638	0.00629313	0.0103885	0.00526147
		5.64736	0.0048958	0.10008	0.00639496	0	0.311845	0.00611361	0.0104499	0.00507107
		5.67239	0.00495011	0.0978077	0.00559722	0.000580977	0.302504	0.00635767	0.0109616	0.00449351
		5.69737	0.00445544	0.0960107	0.00548396	0.000627033	0.293901	0.00586197	0.01104	0.00415078
		5.72239	0.00464531	0.0943213	0.00572202	0.00189003	0.285622	0.00563058	0.0113608	0.00346533
		5.74737	0.00527553	0.09225	0.00501471	0.00223892	0.277907	0.00655451	0.0110813	0.0033384
		5.77237	0.00464407	0.0899673	0.00514564	0.00304203	0.270515	0.00656346	0.0101511	0.00346533
		5.7974	0.00525972	0.0878326	0.00519767	0.00382905	0.264306	0.00594999	0.010065	0.00315434
		5.8224	0.00548588	0.0860466	0.0046629	0.00446046	0.259654	0.0063397	0.0110067	0.00222771
		5.84738	0.00555077	0.08444	0.00472168	0.00498033	0.256427	0.00550055	0.0119876	0.00214521
		5.87241	0.00558061	0.0829233	0.00480058	0.00587877	0.257053	0.00492006	0.0117276	0.0023483
		5.89739	0.00546388	0.0809098	0.00406149	0.00641238	0.257231	0.00530217	0.00991719	0.00205635
		5.92239	0.00523841	0.0788973	0.00395755	0.00659474	0.25718	0.00528672	0.00902784	0.00191672
		5.94741	0.00521724	0.0770491	0.00368968	0.00731087	0.256376	0.0045271	0.00935755	0.00211347
		5.9724	0.00497705	0.0753839	0.00305182	0.00826962	0.254668	0.00529668	0.00881669	0.00163746
		5.9974	0.00582849	0.073844	0.00292261	0.00843853	0.252529	0.00486658	0.0102112	0.00218963
		6.02241	0.00498077	0.0721555	0.00302176	0.00878013	0.251019	0.00612057	0.0118843	0.00114876
		6.0474	0.00519882	0.0700337	0.00281352	0.00927218	0.251291	0.00579888	0.0117805	0.00100913
		6.0724	0.00482459	0.0678033	0.00226623	0.00913487	0.250993	0.00573757	0.0121299	0.00131378
		6.09742	0.00546718	0.0658362	0.00255644	0.00937248	0.25043	0.0054149	0.0117743	0.00129474
		6.12241	0.00540944	0.0640884	0.00260614	0.0104872	0.250458	0.00528534	0.0105277	0.00032368
		6.14741	0.00488439	0.061904	0.00179649	0.0100747	0.251944	0.00552509	0.00885645	-2.733e-09
		6.17242	0.00433102	0.0597743	0.00193233	0.0102267	0.255987	0.00538554	0.0101139	0.00020944
		6.19742	0.00401549	0.0575646	0.00244085	0.0107059	0.25717	0.00429892	0.0124677	0.00089489
		6.22243	0.00515798	0.0559782	0.0026335	0.0107018	0.25937	0.00516961	0.0139679	0.0006918
		6.24743	0.00605823	0.0544639	0.00304679	0.0105527	0.259854	0.00446123	0.0140087	0.00090759
		6.27243	0.00519607	0.0525619	0.00245373	0.0104911	0.256284	0.00528009	0.0134139	0.00026021
		6.29742	0.00468119	0.0505741	0.00247508	0.0108315	0.248634	0.00473254	0.0124213	0.00010789
		6.32243	0.00465603	0.0483101	0.0016809	0.0103846	0.239736	0.00499329	0.0123758	0.00092028
		6.34743	0.00417374	0.046774	0.00195295	0.0107973	0.230209	0.00493822	0.0119699	0.00046331
		6.37243	0.00417264	0.0453365	0.00162359	0.0109808	0.220565	0.00432018	0.011434	0.00169458
		6.39745	0.00323775	0.043463	0.00199688	0.0110794	0.211639	0.00421716	0.0110141	0.00231022
		6.42244	0.00316529	0.0410954	0.00170127	0.0108433	0.203475	0.00490326	0.0104689	0.00262121
		6.44746	0.00359177	0.0388284	0.00108293	0.0108323	0.195403	0.00451174	0.010886	0.00445543
		6.47246	0.00319155	0.0369889	0.00152468	0.0115111	0.188869	0.00491733	0.012241	0.00576286
		6.49744	0.00413648	0.0350847	0.00222905	0.0117214	0.181047	0.00422756	0.0117737	0.00672757
		6.52245	0.00476959	0.0331037	0.00172029	0.0115818	0.173523	0.00373457	0.0119818	0.00854275
		6.54745	0.00336107	0.0312754	0.00017057	0.011699	0.166093	0.0044366	0.0127586	0.0115003
		6.57245	0.0037298	0.0295903	0.00148554	0.0116721	0.158926	0.0043166	0.0141792	0.0146547
		6.59745	0.00277731	0.0276388	0.00123386	0.0112939	0.152592	0.00377603	0.012782	0.0182343
		6.62246	0.00263694	0.026239	0.00067884	0.0108268	0.14506	0.00436523	0.0119388	0.0224104
		6.64748	0.00374671	0.0244168	0.00022603	0.0103233	0.13864	0.00363995	0.0121585	0.02599
		6.67246	0.00371509	0.0224087	0.00121312	0.00932307	0.132	0.0035231	0.0125219	0.0316323
		6.69749	0.00375881	0.020752	0	0.00900076	0.125346	0.00355748	0.0123995	0.0370461
		6.72247	0.00434779	0.0194136	0.00039341	0.0093376	0.118923	0.00336488	0.0109828	0.0442243
		6.74747	0.00405797	0.0174357	0.00066669	0.00871147	0.112609	0.00392381	0.00677855	0.0499427
		6.77247	0.00487518	0.015882	0.00044986	0.00809242	0.106303	0.00339046	0.00762185	0.0574129
		6.79747	0.00388708	0.014152	0.00050606	0.00743699	0.100603	0.00372486	0.00714628	0.0653527
		6.82248	0.00435466	0.0131756	0.00033095	0.00730634	0.0952527	0.00304693	0.00478839	0.0739208
		6.84748	0.00442217	0.0121472	0.00020554	0.00698639	0.0900298	0.00335615	0.00668902	0.0826096
		6.87248	0.00544917	0.010553	0.00067614	0.00712154	0.084851	0.00271146	0.00647263	0.092409
		6.89748	0.00441543	0.00912914	0.00145695	0.006527	0.079771	0.00343696	0.00512895	0.102348
		6.92248	0.00421842	0.007634	0.00126773	0.00661617	0.074698	0.00283527	0.00348368	0.113531
		6.94749	0.00486693	0.00638048	0.00118625	0.00649504	0.0696469	0.00241445	0.00336986	0.125095
		6.9725	0.0042697	0.00514655	0.00176311	0.00651819	0.0650789	0.00331209	0.00331746	0.137262
		6.99749	0.00498984	0.0040103	0.00150358	0.00628179	0.0607239	0.00293213	0.00308376	0.149631
		7.0225	0.00482747	0.00315293	0.00160702	0.005932	0.0564781	0.00225099	0.00271843	0.162484
		7.04751	0.00474457	0.00273264	0.00181122	0.00577217	0.0525448	0.00261904	0.00268548	0.175952
		7.07252	0.00462702	0.00234875	0.00195246	0.0065226	0.0488458	0.00219553	0.00237612	0.191209
		7.0975	0.00519868	0.00160953	0.00163979	0.00629987	0.0445478	0.00311381	0.00094221	0.203573
		7.1225	0.00566337	0.0011374	0.00221567	0.00614636	0.0406336	0.00230159	0.00042073	0.217402
		7.14753	0.00557648	0.000951777	0.0018214	0.00621667	0.0374823	0.00271979	0.00138723	0.230223
		7.17253	0.0052644	0.000866059	0.00156383	0.00601887	0.03452	0.00303775	0.0034872	0.24291
		7.19753	0.00574944	0.000671167	0.00181207	0.00570011	0.0307162	0.00260223	0.00160499	0.254315
		7.22253	0.00672502	0	0.00202584	0.00572787	0.0279701	0.00210965	0.00039575	0.265162
		7.24752	0.00646862	0.000753603	0.00170838	0.00581285	0.0253079	0.00262865	0	0.275812
		7.27254	0.0065001	0.000979481	0.00181048	0.00551919	0.0232656	0.0022689	0.00088383	0.285129
		7.29755	0.0064847	0.00105004	0.00186054	0.00509503	0.0205366	0.00224552	0.00117559	0.293697
		7.32255	0.00729325	0.00165528	0.00113189	0.00510847	0.0170309	0.00206523	0.00106173	0.301243
		7.34753	0.0067972	0.00284732	0.00067209	0.0051396	0.0141451	0.00168577	0.00068128	0.307685
		7.37254	0.00772591	0.0045165	0.00098328	0.00520277	0.0123008	0.00283124	0.00131945	0.313099
		7.39754	0.00834926	0.00665356	0.00029721	0.00520568	0.0104588	0.00220912	0.00339807	0.318132
		7.42253	0.00817988	0.00855702	0.0011406	0.00514795	0.00862835	0.00254684	0.00566595	0.321902
		7.44755	0.00858422	0.0110694	0.00150775	0.0047468	0.00636525	0.0010835	0.0066822	0.325634
		7.47254	0.00952076	0.0146794	0.00200448	0.00532142	0.00400724	0.00193236	0.00791316	0.327265
		7.49756	0.00975517	0.0187308	0.0024606	0.0060449	0.00256509	0.00070041	0.00965905	0.32861
		7.52256	0.0102324	0.0239254	0.00314619	0.00591283	0.00178593	0.00068077	0.0119968	0.329562
		7.54755	0.0107972	0.0296378	0.00499189	0.00676453	0.00086231	0.00075694	0.0151277	0.330318
		7.57256	0.0109542	0.0369857	0.0057754	0.00784146	0.00021886	0	0.0170141	0.331898
		7.59755	0.0123861	0.0455996	0.00727075	0.0087819	0	0.00067346	0.0185516	0.334602
		7.62255	0.0124921	0.0549035	0.00914124	0.0100387	0.00075274	0.00016877	0.0206968	0.334513
		7.64756	0.0138318	0.0647399	0.0122403	0.0115608	0.00298683	0.00051413	0.0222494	0.334259
		7.67257	0.0149738	0.0757372	0.0165346	0.0126689	0.00390458	3.4878e-05	0.025235	0.332203
		7.69758	0.0166566	0.0872698	0.020198	0.013708	0.00455317	0.00108023	0.0296748	0.329632
		7.72258	0.0197082	0.0990201	0.0230564	0.0158049	0.00573355	0.00049344	0.0322103	0.329137
		7.74758	0.022967	0.110947	0.0249649	0.0175055	0.00702559	0.00049177	0.0370862	0.328128
		7.77258	0.0285949	0.123085	0.0274929	0.0196019	0.00899802	0.00024645	0.0440092	0.329207
		7.79759	0.0370775	0.135431	0.0298676	0.0232446	0.013098	0.00090712	0.0533806	0.332698
		7.82259	0.0501848	0.147419	0.0340409	0.0270038	0.0187631	0.00147696	0.0739698	0.334754
		7.84759	0.0672699	0.157802	0.0372622	0.0323641	0.0264108	0.00261987	0.104498	0.337623
		7.87258	0.0897368	0.165642	0.0424543	0.0391021	0.0353514	0.00355579	0.146722	0.340657
		7.89759	0.11884	0.169596	0.0494624	0.0468382	0.0465475	0.00804404	0.218771	0.343494
		7.92258	0.153158	0.169098	0.0571073	0.0574488	0.0604586	0.0144544	0.317336	0.347993
		7.94759	0.193955	0.164948	0.0675923	0.0700568	0.0769186	0.0237094	0.442269	0.354512
		7.97259	0.238477	0.157985	0.0802323	0.0863457	0.0970064	0.0388854	0.602563	0.362724
		7.99761	0.289461	0.150335	0.0968488	0.104968	0.121942	0.0606504	0.813065	0.374402
		8.02261	0.345194	0.141783	0.117944	0.127275	0.151143	0.0905485	1.06188	0.389761
		8.04758	0.403585	0.133075	0.142617	0.153454	0.18562	0.130525	1.34945	0.409081
		8.07258	0.467283	0.124443	0.171797	0.183435	0.226242	0.18207	1.69516	0.430946
		8.09758	0.529789	0.1152	0.205739	0.21753	0.273139	0.247326	2.08014	0.456701
		8.12257	0.592966	0.107894	0.246204	0.255956	0.326581	0.325798	2.49749	0.486042
		8.14757	0.656007	0.100945	0.293028	0.298607	0.389549	0.422681	2.95095	0.51895
		8.17258	0.715199	0.0957576	0.347054	0.345049	0.4609	0.535908	3.43503	0.554911
		8.19757	0.771316	0.092727	0.405591	0.395847	0.541067	0.668819	3.92805	0.594477
		8.22258	0.823049	0.0921509	0.468494	0.449775	0.630712	0.82268	4.42584	0.636975
		8.24757	0.870888	0.0946196	0.538335	0.506265	0.729976	0.99718	4.90933	0.682728
		8.27256	0.915001	0.100566	0.612077	0.564417	0.840287	1.19022	5.39196	0.731871
		8.29755	0.954298	0.111379	0.691693	0.62361	0.963851	1.40138	5.87067	0.782398
		8.32257	0.990728	0.126246	0.773855	0.684907	1.09818	1.63403	6.34023	0.834353
		8.34755	1.0257	0.145533	0.860331	0.747463	1.24279	1.88748	6.79507	0.890179
		8.37254	1.06093	0.170191	0.953549	0.809191	1.40047	2.1564	7.2434	0.949426
		8.39756	1.09857	0.20144	1.04179	0.872083	1.57568	2.44311	7.68751	1.01052
		8.42254	1.14475	0.241953	1.13824	0.934672	1.76959	2.75165	8.13932	1.07435
		8.44755	1.19989	0.291251	1.23945	0.998803	1.98241	3.0792	8.60916	1.14301
		8.47253	1.26963	0.350461	1.34334	1.06282	2.21167	3.42764	9.09927	1.21494
		8.49753	1.35736	0.421585	1.45137	1.12776	2.45901	3.80013	9.62245	1.29213
		8.52252	1.47346	0.505944	1.56033	1.19507	2.72654	4.19846	10.1947	1.37411
		8.54752	1.62577	0.604071	1.67349	1.26698	3.0165	4.62617	10.8018	1.46124
		8.57252	1.82286	0.719507	1.79355	1.3453	3.32864	5.0834	11.4428	1.55133
		8.59754	2.08393	0.85236	1.92257	1.4322	3.66262	5.5774	12.1232	1.65374
		8.62251	2.42582	0.998265	2.06229	1.52868	4.0135	6.1115	12.8075	1.76644
		8.64751	2.86678	1.15433	2.2121	1.63697	4.38197	6.69361	13.4804	1.89345
		8.67252	3.41522	1.31668	2.37597	1.75745	4.76322	7.33096	14.1168	2.03373
		8.69752	4.0597	1.48095	2.55243	1.88873	5.14862	8.02842	14.6564	2.19233
		8.72251	4.76672	1.64652	2.73956	2.02466	5.53937	8.79518	15.1039	2.35652
		8.7475	5.499	1.81607	2.92752	2.16427	5.92116	9.63931	15.4508	2.53098
		8.77251	6.20915	1.99266	3.12441	2.30348	6.29932	10.5677	15.6232	2.70624
		8.79749	6.864	2.1775	3.31715	2.44106	6.66851	11.5405	15.6647	2.88049
		8.82251	7.43405	2.37023	3.50497	2.57805	7.02587	12.6193	15.5977	3.04408
		8.84748	7.90416	2.56766	3.68328	2.70983	7.3692	13.7265	15.4106	3.20231
		8.87248	8.26509	2.78596	3.85953	2.83738	7.69334	14.8335	15.1092	3.35226
		8.8975	8.51041	2.9959	4.01279	2.95617	8.00351	15.9061	14.7469	3.48986
		8.92248	8.63124	3.20854	4.16559	3.06461	8.28917	16.9128	14.3317	3.61976
		8.94748	8.62159	3.42316	4.30728	3.16453	8.55022	17.8466	13.862	3.73476
		8.97249	8.49842	3.63471	4.43221	3.24978	8.78493	18.6795	13.369	3.84041
		8.99746	8.26797	3.83899	4.53624	3.32057	8.9891	19.4041	12.8628	3.93363
		9.02248	7.9685	4.03054	4.61886	3.37148	9.15812	20.0068	12.3479	4.01444
		9.04746	7.62915	4.20179	4.68106	3.40539	9.28433	20.4876	11.8338	4.08943
		9.07245	7.27462	4.35124	4.72012	3.42093	9.37254	20.8382	11.3256	4.14987
		9.09747	6.9276	4.47677	4.738	3.42037	9.42154	21.0658	10.8251	4.20206
		9.12245	6.59567	4.5754	4.73136	3.40533	9.4317	21.1727	10.3454	4.24386
		9.14747	6.29327	4.6443	4.70742	3.37778	9.4055	21.1586	9.88094	4.27767
		9.17244	6.01438	4.68083	4.66651	3.33961	9.33977	21.0316	9.43396	4.30673
		9.19744	5.75166	4.68947	4.60817	3.29215	9.24392	20.7989	9.0097	4.32544
		9.22243	5.51533	4.67531	4.53962	3.23745	9.11913	20.4556	8.60872	4.33658
		9.24745	5.29913	4.64028	4.46074	3.1769	8.9707	20.0102	8.22619	4.33909
		9.27244	5.10285	4.58698	4.37319	3.11317	8.80281	19.4607	7.86347	4.33031
		9.29744	4.91578	4.51901	4.27773	3.04695	8.61677	18.8168	7.53182	4.31386
		9.32244	4.74887	4.42848	4.17454	2.97717	8.41553	18.0798	7.21741	4.28518
		9.34743	4.587	4.32221	4.06937	2.90569	8.19989	17.2589	6.91926	4.24588
		9.37243	4.43421	4.2013	3.96309	2.83397	7.97385	16.374	6.64191	4.19819
		9.39743	4.29052	4.07033	3.85492	2.76279	7.74031	15.4491	6.38204	4.13908
		9.42241	4.1549	3.93177	3.74712	2.69165	7.5029	14.5192	6.13864	4.07484
		9.4474	4.02436	3.78279	3.63931	2.62124	7.26538	13.6117	5.91177	4.00128
		9.47241	3.90505	3.63302	3.53362	2.55065	7.03547	12.7487	5.70237	3.92362
		9.4974	3.79021	3.48199	3.43112	2.48222	6.8006	11.9528	5.50743	3.84118
		9.5224	3.68253	3.33602	3.33249	2.4146	6.56921	11.2357	5.32561	3.75477
		9.5474	3.58028	3.19366	3.23353	2.3485	6.3461	10.5986	5.16072	3.66784
		9.5724	3.4817	3.05371	3.13732	2.28291	6.13248	10.0329	4.99904	3.57785
		9.59738	3.38997	2.9196	3.04435	2.2181	5.92747	9.54288	4.85034	3.48777
		9.6224	3.30357	2.78731	2.95594	2.15665	5.73326	9.09567	4.71536	3.39795
		9.64738	3.21997	2.66616	2.8747	2.09803	5.54911	8.68667	4.58327	3.3076
		9.67238	3.14424	2.5498	2.79364	2.04311	5.37443	8.31285	4.4663	3.22132
		9.69738	3.07162	2.4365	2.71649	1.98928	5.20939	7.97153	4.35747	3.13551
		9.72238	3.00348	2.32618	2.64447	1.93853	5.05327	7.6562	4.25094	3.05132
		9.74736	2.93965	2.2195	2.5742	1.89075	4.90472	7.36898	4.15537	2.97005
		9.77238	2.87661	2.12372	2.50786	1.84595	4.7651	7.10836	4.0651	2.89135
		9.79738	2.82061	2.03235	2.44448	1.80416	4.63316	6.87169	3.97987	2.81596
		9.82235	2.76959	1.94698	2.3846	1.76488	4.50997	6.65912	3.90205	2.74414
		9.84735	2.71918	1.86674	2.32961	1.72762	4.39363	6.46225	3.8303	2.67492
		9.87237	2.67231	1.79151	2.27772	1.69333	4.28334	6.287	3.76311	2.60634
		9.89737	2.62882	1.72319	2.22905	1.66105	4.1801	6.12467	3.70032	2.54134
		9.92235	2.58823	1.65866	2.18269	1.63161	4.08371	5.97647	3.6439	2.47956
		9.94734	2.54905	1.60097	2.13899	1.60327	3.99443	5.83877	3.59182	2.42073
		9.97233	2.51364	1.54672	2.09892	1.57742	3.91055	5.70665	3.54401	2.36378
		9.99735	2.48052	1.49654	2.0609	1.55388	3.83143	5.58293	3.50126	2.30974
		10.0224	2.44911	1.45122	2.02634	1.53227	3.75717	5.46333	3.46066	2.25793
		10.0473	2.41821	1.40944	1.99415	1.5123	3.688	5.35103	3.42286	2.20913
		10.0723	2.38911	1.37285	1.96507	1.49495	3.62471	5.24447	3.38971	2.16321
		10.0973	2.36396	1.3386	1.93707	1.47871	3.56594	5.14243	3.36279	2.11934
		10.1223	2.34083	1.30818	1.91205	1.46413	3.5114	5.04513	3.33753	2.07752
		10.1473	2.32011	1.2807	1.88916	1.45221	3.4602	4.95204	3.3133	2.03866
		10.1723	2.29987	1.2553	1.86723	1.44197	3.41242	4.86391	3.29123	2.00195
		10.1973	2.28041	1.23253	1.84758	1.43343	3.36928	4.78007	3.27502	1.96821
		10.2223	2.26424	1.21079	1.8299	1.42647	3.32991	4.70211	3.26152	1.93702
		10.2473	2.25022	1.19225	1.81518	1.42189	3.29369	4.62912	3.24764	1.90699
		10.2723	2.23835	1.17471	1.80162	1.41786	3.26051	4.55872	3.23936	1.87984
		10.2973	2.22787	1.1586	1.78891	1.41496	3.23035	4.49431	3.23226	1.85534
		10.3223	2.21769	1.14426	1.77927	1.41382	3.20318	4.43214	3.22578	1.83208
		10.3473	2.21112	1.13054	1.77177	1.41397	3.17891	4.37593	3.22238	1.81157
		10.3723	2.20612	1.11902	1.76467	1.41465	3.15729	4.32539	3.22228	1.79242
		10.3973	2.20198	1.1082	1.75895	1.41677	3.13958	4.27884	3.22365	1.77532
		10.4223	2.19999	1.0985	1.75558	1.4199	3.12375	4.23871	3.22461	1.76008
		10.4473	2.19934	1.08989	1.75317	1.42458	3.11027	4.19794	3.22884	1.74757
		10.4723	2.20072	1.08226	1.75304	1.43059	3.09947	4.16343	3.23455	1.73616
		10.4973	2.20329	1.0757	1.75338	1.43799	3.091	4.1308	3.24146	1.72643
		10.5223	2.20649	1.07005	1.75578	1.44594	3.08417	4.10237	3.24975	1.71848
		10.5473	2.21088	1.06584	1.75795	1.45481	3.08044	4.07674	3.26061	1.71185
		10.5723	2.21743	1.06254	1.76188	1.46526	3.07859	4.0528	3.27314	1.70696
		10.5973	2.22558	1.06017	1.76765	1.47522	3.07864	4.03399	3.2868	1.70421
		10.6223	2.23514	1.05859	1.77341	1.48659	3.08064	4.01747	3.30176	1.70224
		10.6472	2.24513	1.05723	1.78112	1.49896	3.08438	4.00541	3.31701	1.70141
		10.6723	2.25579	1.0574	1.78969	1.51237	3.08999	3.99578	3.33247	1.70212
		10.6972	2.26783	1.05869	1.79782	1.52665	3.097	3.98823	3.34909	1.70491
		10.7222	2.28211	1.0613	1.80922	1.54172	3.10636	3.98281	3.36662	1.70798
		10.7473	2.29649	1.06453	1.82014	1.55797	3.11689	3.98016	3.38568	1.71198
		10.7722	2.31259	1.06827	1.83081	1.57471	3.12835	3.9806	3.40756	1.71777
		10.7972	2.32933	1.0737	1.84382	1.59202	3.14208	3.98227	3.42892	1.72392
		10.8222	2.34718	1.07983	1.85646	1.61138	3.15804	3.98662	3.45059	1.73287
		10.8472	2.36716	1.08696	1.86999	1.63007	3.17412	3.99309	3.47289	1.74117
		10.8722	2.38788	1.09461	1.88493	1.64972	3.19247	4.00123	3.4978	1.751
		10.8972	2.40897	1.10339	1.90084	1.67031	3.21224	4.01211	3.52271	1.76157
		10.9222	2.43077	1.11346	1.91723	1.69244	3.23266	4.02423	3.54735	1.77244
		10.9472	2.45397	1.12363	1.93398	1.71444	3.25381	4.03781	3.57119	1.78561
		10.9722	2.47787	1.1345	1.95104	1.73655	3.27614	4.05291	3.59648	1.79843
		10.9972	2.5036	1.1469	1.96919	1.76022	3.30061	4.07083	3.62222	1.81202
		11.0222	2.52933	1.15981	1.98826	1.78418	3.32524	4.09061	3.64831	1.82682
		11.0472	2.55645	1.1738	2.00705	1.80932	3.35109	4.11169	3.67591	1.84223
		11.0722	2.58402	1.18909	2.02745	1.83561	3.37852	4.13275	3.70361	1.85866
		11.0972	2.61181	1.20481	2.04757	1.86172	3.40676	4.1562	3.73179	1.87598
		11.1222	2.6421	1.22151	2.06816	1.8882	3.43582	4.18163	3.76099	1.89317
		11.1472	2.67272	1.23912	2.08989	1.9162	3.46523	4.20805	3.79249	1.91163
		11.1722	2.70446	1.25784	2.1109	1.94487	3.49613	4.23606	3.8231	1.92991
		11.1972	2.73662	1.27705	2.13336	1.97493	3.52808	4.2639	3.85247	1.94992
		11.2222	2.76984	1.29658	2.15675	2.00561	3.56061	4.29356	3.88455	1.97006
		11.2472	2.80565	1.31733	2.17921	2.03638	3.59367	4.32502	3.91511	1.99113
		11.2722	2.83839	1.33865	2.2029	2.06797	3.62856	4.35626	3.94575	2.01243
		11.2972	2.8739	1.36201	2.22611	2.09976	3.66354	4.38948	3.97874	2.03363
		11.3222	2.91147	1.38606	2.25145	2.13241	3.69933	4.42327	4.01148	2.05713
		11.3472	2.94883	1.41055	2.2759	2.16637	3.73569	4.4568	4.0438	2.07982
		11.3722	2.98919	1.43559	2.30184	2.20134	3.77262	4.49282	4.07592	2.10391
		11.3972	3.0285	1.46133	2.32769	2.23773	3.81059	4.52874	4.11157	2.12705
		11.4222	3.07038	1.48818	2.35343	2.27361	3.8496	4.56508	4.14434	2.15114
		11.4471	3.11288	1.51676	2.38106	2.31061	3.8893	4.60278	4.177	2.17711
		11.4722	3.15721	1.54673	2.4078	2.34752	3.92945	4.64178	4.21323	2.20184
		11.4971	3.20323	1.57717	2.43626	2.38536	3.97047	4.68247	4.24696	2.22834
		11.5222	3.24828	1.60829	2.46444	2.42535	4.01288	4.72267	4.28045	2.25539
		11.5471	3.29897	1.64192	2.49257	2.46587	4.05644	4.76351	4.31407	2.28242
		11.5721	3.34898	1.6758	2.52075	2.50829	4.09972	4.80389	4.34934	2.31083
		11.5971	3.39942	1.71078	2.5506	2.55076	4.144	4.84572	4.38549	2.33828
		11.6221	3.4525	1.74628	2.5806	2.5935	4.18804	4.88863	4.42147	2.36801
		11.6471	3.5065	1.78354	2.61171	2.63758	4.23382	4.93064	4.45593	2.39663
		11.6721	3.55772	1.82285	2.64318	2.68139	4.28139	4.97355	4.49091	2.42655
		11.6971	3.61201	1.86215	2.67358	2.72795	4.32818	5.01701	4.52586	2.4569
		11.7221	3.66825	1.90412	2.70615	2.7753	4.37447	5.06003	4.56068	2.4884
		11.7471	3.72739	1.94607	2.73889	2.82367	4.42294	5.10446	4.59568	2.52082
		11.7721	3.78883	1.9898	2.7739	2.87094	4.47281	5.15065	4.63267	2.55279
		11.7971	3.85385	2.03522	2.80939	2.91975	4.52348	5.19707	4.67047	2.58618
		11.8221	3.9194	2.08181	2.8453	2.97012	4.57459	5.24409	4.70773	2.62064
		11.8471	3.98764	2.12957	2.88104	3.02064	4.62614	5.29228	4.7452	2.65414
		11.8721	4.06015	2.17818	2.91566	3.07274	4.67857	5.33965	4.78376	2.69021
		11.8971	4.13187	2.22876	2.95202	3.12524	4.73257	5.38757	4.82353	2.72514
		11.9221	4.20717	2.28077	2.98898	3.17824	4.78623	5.43744	4.86235	2.76238
		11.9471	4.28314	2.33443	3.02501	3.23276	4.84015	5.4867	4.90106	2.79987
		11.9721	4.3613	2.38938	3.05984	3.28796	4.89491	5.53851	4.94046	2.83829
		11.9971	4.44363	2.44439	3.09586	3.34589	4.95072	5.58969	4.98196	2.87713
		12.0221	4.52831	2.50322	3.13259	3.40319	5.008	5.6443	5.02317	2.91666
		12.0471	4.61601	2.56226	3.17083	3.4607	5.0661	5.69822	5.06495	2.95713
		12.0721	4.70444	2.6238	3.21024	3.51848	5.12353	5.75414	5.10728	2.99795
		12.0971	4.79831	2.68715	3.25197	3.57569	5.18096	5.81331	5.14722	3.04052
		12.1221	4.89248	2.75109	3.29308	3.6351	5.23882	5.87061	5.19065	3.08155
		12.1471	4.99022	2.8154	3.33419	3.69554	5.29671	5.9322	5.23565	3.12422
		12.1721	5.08765	2.88137	3.37683	3.75745	5.35589	5.99632	5.28036	3.16863
		12.1971	5.18771	2.95179	3.41923	3.81794	5.41501	6.06074	5.32499	3.2135
		12.2221	5.29268	3.02324	3.46216	3.87968	5.47501	6.12669	5.37132	3.25909
		12.247	5.39838	3.09698	3.50331	3.94163	5.53546	6.19412	5.41959	3.30385
		12.2721	5.50753	3.17412	3.54569	4.00481	5.59622	6.26384	5.467	3.34988
		12.2971	5.61629	3.25217	3.58884	4.0683	5.65734	6.33459	5.51488	3.39746
		12.322	5.72652	3.33397	3.63212	4.131	5.71913	6.40608	5.56358	3.44506
		12.347	5.83896	3.41425	3.67442	4.19479	5.7822	6.48504	5.61401	3.49399
		12.372	5.95057	3.49699	3.71797	4.25924	5.84636	6.56459	5.66678	3.54147
		12.397	6.06442	3.58191	3.7637	4.32421	5.91096	6.64361	5.71965	3.59099
		12.422	6.17627	3.66833	3.80796	4.39103	5.97616	6.72687	5.77235	3.64004
		12.447	6.29038	3.75761	3.85457	4.45868	6.04304	6.81331	5.82759	3.69096
		12.472	6.40472	3.84995	3.90294	4.52779	6.11004	6.90064	5.88397	3.74221
		12.497	6.51706	3.94446	3.95276	4.59569	6.17875	6.99051	5.94165	3.79369
		12.522	6.63045	4.04002	4.00349	4.66781	6.24815	7.08225	6.0012	3.84544
		12.547	6.73993	4.13705	4.05618	4.73728	6.31802	7.17522	6.06312	3.89845
		12.572	6.84992	4.23634	4.11223	4.81104	6.38875	7.27112	6.1262	3.95276
		12.597	6.95623	4.3377	4.17081	4.88609	6.46086	7.3652	6.19025	4.00807
		12.622	7.06399	4.44018	4.22504	4.96279	6.53525	7.46137	6.25879	4.0634
		12.647	7.17178	4.54455	4.286	5.04227	6.6101	7.5579	6.32981	4.11931
		12.672	7.27476	4.6517	4.3471	5.12602	6.68504	7.65559	6.40325	4.17871
		12.697	7.37835	4.76149	4.40984	5.21184	6.79355	7.75434	6.47984	4.2392
		12.722	7.48001	4.8732	4.47691	5.30157	6.87041	7.85227	6.56088	4.30116
		12.747	7.58346	4.98578	4.54586	5.39329	6.93041	7.95111	6.64541	4.36568
		12.772	7.68735	5.10268	4.61601	5.48873	7.00708	8.04755	6.73369	4.42862
		12.797	7.78792	5.22261	4.69106	5.58733	7.09546	8.14657	6.82966	4.49517
		12.822	7.89054	5.34586	4.76902	5.68998	7.1794	8.24129	6.9308	4.56546
		12.847	7.99106	5.46924	4.85023	5.79719	7.28558	8.33614	7.03699	4.63661
		12.872	8.0968	5.59193	4.93649	5.90778	7.38818	8.42859	7.14987	4.71064
		12.897	8.20323	5.71954	5.02481	6.0256	7.49235	8.51854	7.27418	4.78783
		12.922	8.3104	5.84631	5.11987	6.14687	7.60994	8.60668	7.40424	4.86855
		12.9469	8.42201	5.9808	5.21752	6.27261	7.74813	8.68918	7.53928	4.95149
		12.9719	8.53786	6.11796	5.31989	6.40179	7.87696	8.77527	7.68573	5.04028
		12.9969	8.65965	6.25782	5.42744	6.53452	8.00077	8.86387	7.84166	5.13193
		13.0219	8.78317	6.40086	5.53425	6.67478	8.12273	8.94611	8.00611	5.22719
		13.0469	8.91333	6.54509	5.64652	6.81731	8.24596	9.0318	8.18108	5.32495
		13.0719	9.05014	6.69838	5.76265	6.96489	8.37235	9.11747	8.36854	5.42762
		13.0969	9.19026	6.85354	5.88132	7.11697	8.50236	9.20295	8.56398	5.53509
		13.1219	9.34166	7.01323	6.00265	7.29068	8.63768	9.29037	8.76716	5.6455
		13.1469	9.49075	7.17739	6.12401	7.42939	8.77972	9.37856	8.98512	5.76118
		13.1719	9.64868	7.34691	6.2505	7.59277	8.92683	9.47029	9.21273	5.87543
		13.1969	9.80528	7.52567	6.37998	7.76166	9.07826	9.56275	9.44777	5.99517
		13.2219	9.9735	7.71047	6.50819	7.93087	9.23476	9.65924	9.69182	6.11776
		13.2469	10.1493	7.90395	6.64056	8.1057	9.39582	9.76099	9.94754	6.2449
		13.2719	10.3266	8.10465	6.77748	8.28126	9.55914	9.86836	10.21	6.37425
		13.2969	10.5094	8.31582	6.91423	8.4525	9.72462	9.98254	10.4788	6.49839
		13.3219	10.6907	8.53909	7.05274	8.63773	9.893	10.1026	10.7558	6.63273
		13.3469	10.8798	8.77148	7.1921	8.82407	10.0641	10.2285	11.0377	6.76329
		13.3719	11.0729	9.0202	7.33276	9.01567	10.2371	10.3611	11.3243	6.89839
		13.3969	11.2653	9.27863	7.47308	9.20977	10.4107	10.501	11.6155	7.03621
		13.4219	11.4598	9.55406	7.61666	9.40796	10.5859	10.6482	11.9076	7.17108
		13.4469	11.6531	9.84452	7.76237	9.60856	10.7613	10.8023	12.1996	7.30859
		13.4719	11.8533	10.1483	7.91355	9.81448	10.9375	10.9647	12.491	7.44649
		13.4969	12.0578	10.4715	8.06516	10.0281	11.113	11.132	12.7841	7.58532
		13.5219	12.26	10.8106	8.2203	10.248	11.2909	11.3079	13.0723	7.72818
		13.5469	12.465	11.1711	8.37758	10.4756	11.4755	11.4889	13.3558	7.86588
		13.5719	12.6678	11.5486	8.53286	10.7069	11.6562	11.6751	13.635	8.00707
		13.5969	12.8786	11.9448	8.69158	10.9392	11.8352	11.8667	13.9084	8.14666
		13.6219	13.0857	12.3587	8.85851	11.1779	12.0105	12.0629	14.175	8.28705
		13.6469	13.2996	12.7848	9.02884	11.4233	12.1879	12.2615	14.4349	8.4316
		13.6719	13.5212	13.2341	9.20204	11.6743	12.3682	12.463	14.6846	8.57232
		13.6969	13.7405	13.6972	9.37653	11.9236	12.5478	12.6655	14.9242	8.71496
		13.7218	13.9683	14.174	9.55805	12.177	12.7279	12.8699	15.1549	8.85749
		13.7468	14.1984	14.6632	9.74188	12.4313	12.9068	13.0753	15.376	9.00129
		13.7718	14.4407	15.1624	9.93017	12.6882	13.085	13.2738	15.5882	9.14794
		13.7968	14.6887	15.6695	10.1229	12.9514	13.2626	13.4759	15.7929	9.29223
		13.8218	14.9429	16.1839	10.3201	13.2088	13.4394	13.6775	15.99	9.43927
		13.8468	15.2092	16.6876	10.5182	13.4675	13.6137	13.8764	16.174	9.5812
		13.8718	15.4779	17.1979	10.7208	13.7241	13.788	14.0764	16.3496	9.72703
		13.8968	15.7617	17.714	10.9265	13.9761	13.9619	14.2745	16.5191	9.87676
		13.9218	16.0483	18.2288	11.1313	14.2283	14.1343	14.4681	16.6835	10.025
		13.9468	16.3492	18.7371	11.3401	14.4769	14.3067	14.6619	16.8405	10.1744
		13.9718	16.6584	19.2406	11.5476	14.7295	14.4792	14.8533	16.9914	10.3243
		13.9968	16.9804	19.7339	11.7572	14.9701	14.6515	15.0438	17.137	10.4752
		14.0218	17.3174	20.219	11.9717	15.2238	14.8285	15.2349	17.2944	10.6268
		14.0468	17.6573	20.6919	12.187	15.4635	15.0089	15.4256	17.4445	10.7798
		14.0718	18.014	21.1505	12.4075	15.7157	15.1943	15.6203	17.5934	10.9356
		14.0968	18.3848	21.6008	12.6308	15.9741	15.3854	15.8178	17.75	11.0912
		14.1218	18.7615	22.0372	12.8624	16.2341	15.5831	16.0186	17.9115	11.2526
		14.1468	19.194	22.4626	13.1082	16.5103	15.7914	16.2271	18.0812	11.4159
		14.1718	19.6151	22.8733	13.366	16.8049	16.0184	16.4436	18.2601	11.5854
		14.1968	20.1003	23.2742	13.643	17.1251	16.2697	16.6704	18.4593	11.7618
		14.2218	20.6215	23.6684	13.9439	17.4747	16.5466	16.9067	18.67	11.9429
		14.2468	21.1916	24.0592	14.2747	17.8586	16.8529	17.1609	18.8949	12.1368
		14.2718	21.8274	24.4447	14.6375	18.2997	17.1949	17.434	19.1422	12.3411
		14.2968	22.5213	24.8318	15.0457	18.7912	17.5827	17.7277	19.4104	12.5634
		14.3218	23.3057	25.223	15.501	19.356	18.0245	18.0429	19.6996	12.8067
		14.3468	24.1769	25.6256	16.0191	19.9999	18.5244	18.3856	20.0124	13.0715
		14.3718	25.1609	26.0463	16.6015	20.7318	19.0945	18.7594	20.3718	13.3699
		14.3967	26.2633	26.4869	17.2832	21.5664	19.7361	19.1667	20.7689	13.7016
		14.4217	27.5005	26.9604	18.0649	22.4974	20.454	19.616	21.2048	14.0783
		14.4467	28.8984	27.4659	18.9492	23.5378	21.2592	20.1091	21.6954	14.511
		14.4717	30.4541	28.0217	19.9592	24.6932	22.1705	20.6508	22.2576	14.9984
		14.4967	32.1889	28.6342	21.1125	25.9797	23.1915	21.2474	22.8772	15.5457
		14.5217	34.1058	29.3066	22.4088	27.373	24.3252	21.9039	23.5587	16.1746
		14.5467	36.218	30.0402	23.8632	28.8964	25.5704	22.6248	24.3628	16.9031
		14.5717	38.5063	30.8643	25.459	30.5624	26.9243	23.4216	25.2606	17.7082
		14.5967	40.9583	31.7864	27.1925	32.3549	28.3865	24.2921	26.2543	18.5811
		14.6217	43.5573	32.8026	29.1028	34.2853	30.0048	25.216	27.385	19.585
		14.6467	46.2691	33.9183	31.1698	36.3296	31.7106	26.2563	28.685	20.6795
		14.6717	49.1098	35.1357	33.4079	38.4975	33.5836	27.3874	30.12	21.8751
		14.6967	52.0256	36.4521	35.7845	40.7971	35.5969	28.6091	31.6966	23.1838
		14.7217	54.9933	37.9142	38.2995	43.2177	37.7423	29.923	33.5172	24.6025
		14.7467	58.0159	39.4427	40.9473	45.7496	40.0461	31.3314	35.5101	26.1398
		14.7717	61.0366	41.1022	43.7617	48.3583	42.4776	32.8404	37.6711	27.7814
		14.7967	64.0764	42.8846	46.6731	51.0721	45.0398	34.4357	40.0464	29.5273
		14.8217	67.0738	44.7691	49.6477	53.8095	47.7314	36.1082	42.6533	31.399
		14.8467	70.0259	46.76	52.6979	56.8146	50.552	37.8605	45.4224	33.4017
		14.8717	72.9374	48.8644	55.7834	59.7149	53.4927	39.6871	48.3534	35.5479
		14.8967	75.7384	51.0713	58.9481	62.7522	56.5315	41.5823	51.4975	37.8263
		14.9217	78.4846	53.3573	62.1595	65.8395	59.6612	43.5317	54.6933	40.2276
		14.9467	81.1125	55.7245	65.3971	68.9125	62.8293	45.535	57.9839	42.7473
		14.9717	83.6243	58.1639	68.6458	71.9436	66.0112	47.5737	61.4555	45.4412
		14.9967	86.0084	60.6703	71.8171	74.9725	69.1958	49.6481	64.9796	48.2577
		15.0217	88.1752	63.2522	74.9796	77.9462	72.3554	51.7467	68.5071	51.1859
		15.0467	90.2936	65.8702	78.0714	80.8666	75.4757	53.8742	72.0255	54.2083
		15.0717	92.2095	68.5325	81.0387	83.635	78.4992	56.0303	75.4677	57.2848
		15.0967	93.9509	71.2118	83.9092	86.2403	81.4297	58.2003	78.7995	60.4561
		15.1217	95.486	73.8972	86.6274	88.6637	84.2232	60.3935	82.0222	63.6001
		15.1467	96.817	76.5731	89.1631	90.8633	86.863	62.6154	85.0648	66.8197
		15.1717	97.9447	79.2109	91.4748	92.8574	89.334	64.8342	87.8432	70.04
		15.1967	98.7906	81.8111	93.5583	94.5837	91.6033	67.0534	90.4148	73.2598
		15.2217	99.4401	84.3166	95.3509	96.0881	93.6261	69.2813	92.7704	76.3075
		15.2467	99.8297	86.7099	96.8999	97.3213	95.3583	71.5215	94.7276	79.3416
		15.2717	100	88.9803	98.1596	98.2996	96.833	73.762	96.4032	82.2643
		15.2966	99.9362	91.0963	99.1052	99.059	98.0363	76.0125	97.8107	85.0658
		15.3216	99.6339	93.0324	99.698	99.5451	98.9619	78.2622	98.8666	87.6573
		15.3466	99.169	94.7479	100	99.8686	99.6156	80.4264	99.5263	90.0914
		15.3716	98.4865	96.2574	99.9965	100	99.9528	82.7328	99.9037	92.2851
		15.3966	97.6829	97.539	99.6983	99.9781	100	84.8514	100	94.215
		15.4216	96.7119	98.5639	99.1096	99.8533	99.7857	86.9893	99.6735	95.8992
		15.4466	95.6048	99.3407	98.2858	99.5684	99.3264	89.0682	99.0937	97.2573
		15.4716	94.4218	99.7852	97.228	99.1353	98.638	91.0479	98.2772	98.36
		15.4966	93.1031	100	95.9658	98.5207	97.7308	92.9238	97.1587	99.1538
		15.5216	91.7445	99.9936	94.5143	97.7802	96.5888	94.6454	95.7726	99.6573
		15.5466	90.2942	99.7556	92.8707	96.9301	95.2516	96.1963	94.196	99.9377
		15.5716	88.7895	99.2751	91.1427	95.8763	93.7955	97.5303	92.429	100
		15.5966	87.2904	98.5576	89.2902	94.6898	92.1967	98.6108	90.449	99.8865
		15.6216	85.7276	97.6233	87.3109	93.3604	90.4474	99.4006	88.3441	99.5904
		15.6466	84.1726	96.4761	85.2478	91.9484	88.5733	99.8734	86.1269	99.1272
		15.6716	82.5359	95.1311	83.0926	90.3363	86.5835	100	83.7793	98.5578
		15.6966	80.9321	93.5981	80.9251	88.7257	84.5246	99.7446	81.3719	97.8651
		15.7216	79.3476	91.8847	78.7	86.9933	82.4138	99.0886	78.908	97.0916
		15.7466	77.7187	90.0188	76.4464	85.0565	80.2479	98.0264	76.3925	96.0644
		15.7716	76.1183	88.0037	74.1596	82.9584	78.0342	96.5571	73.8686	94.8667
		15.7966	74.488	85.8164	71.8339	80.7432	75.7974	94.6937	71.3358	93.5
		15.8216	72.8906	83.5229	69.5799	78.4329	73.5572	92.4524	68.8122	92.0578
		15.8466	71.2975	81.1597	67.3245	76.0259	71.3147	89.8751	66.331	90.7454
		15.8716	69.7245	78.7512	65.0712	73.4434	69.0582	86.9893	63.9105	89.4574
		15.8966	68.1564	76.3503	62.8427	70.8873	66.8178	83.8545	61.5299	87.9078
		15.9215	66.5686	73.8817	60.6459	68.2104	64.608	80.5508	59.1859	86.3503
		15.9466	65.0511	71.3553	58.5291	65.509	62.4268	77.105	56.954	85.031
		15.9716	63.516	68.7627	56.4675	62.833	60.3029	73.5959	54.7837	83.6646
		15.9965	61.9944	66.1741	54.4449	60.1788	58.2033	70.0775	52.6809	82.2891
		16.0216	60.5116	63.6261	52.519	57.5898	56.1521	66.5853	50.6751	80.7049
		16.0466	59.0149	61.0451	50.5784	55.0128	54.1569	63.1756	48.781	78.9526
		16.0715	57.5671	58.5056	48.7294	52.5118	52.2208	59.8875	46.968	77.0027
		16.0965	56.1152	55.984	46.9681	50.1048	50.3498	56.7463	45.2356	75.0027
		16.1215	54.6949	53.5559	45.285	47.7973	48.5362	53.7674	43.6777	72.9894
		16.1465	53.2823	51.2036	43.6537	45.6153	46.7955	50.9564	42.1283	70.8091
		16.1715	51.8913	48.9106	42.0983	43.5196	45.1282	48.3395	40.6346	68.6215
		16.1965	50.5356	46.7014	40.6222	41.5334	43.5312	45.8937	39.2901	66.4495
		16.2215	49.2138	44.5713	39.2262	39.654	42.0009	43.7089	38.072	64.295
		16.2465	47.9241	42.5684	37.9002	37.8842	40.5309	41.6092	36.895	62.1925
		16.2715	46.6644	40.649	36.6177	36.2241	39.1387	39.6681	35.7454	60.0882
		16.2965	45.4506	38.8115	35.39	34.6586	37.8228	37.8828	34.7364	58.0548
		16.3215	44.2188	37.0526	34.2324	33.1944	36.5742	36.2334	33.8035	56.0588
		16.3465	43.0659	35.3494	33.1394	31.814	35.388	34.7067	32.9303	54.131
		16.3715	41.9386	33.8169	32.1067	30.5222	34.2616	33.3049	32.1091	52.1824
		16.3965	40.8917	32.3453	31.1113	29.3485	33.1964	31.9936	31.3555	50.3544
		16.4215	39.8517	30.952	30.1726	28.2105	32.2001	30.7731	30.6525	48.5623
		16.4465	38.8487	29.6276	29.2927	27.1471	31.2674	29.6395	29.9995	46.8052
		16.4715	37.8831	28.3706	28.4624	26.1427	30.4024	28.583	29.4183	45.166
		16.4965	36.9552	27.2081	27.6772	25.2018	29.5817	27.594	28.876	43.5395
		16.5215	36.082	26.1042	26.9303	24.3134	28.7956	26.6645	28.3699	41.9548
		16.5465	35.2359	25.0912	26.227	23.4787	28.057	25.7938	27.9096	40.4368
		16.5715	34.4185	24.1129	25.5708	22.7059	27.3712	24.9712	27.4859	38.9789
		16.5965	33.6268	23.1782	24.9558	21.969	26.7296	24.1974	27.0934	37.58
		16.6215	32.8829	22.3059	24.3735	21.2797	26.1272	23.4631	26.7334	36.2324
		16.6465	32.1573	21.4756	23.8176	20.6348	25.5596	22.7756	26.4021	34.9346
		16.6715	31.469	20.7016	23.2965	20.0309	25.0254	22.1244	26.0959	33.7122
		16.6965	30.8148	19.9563	22.8069	19.4681	24.5223	21.5012	25.8099	32.5518
		16.7215	30.1864	19.2608	22.3501	18.9266	24.0538	20.9152	25.5453	31.4576
		16.7465	29.5924	18.6042	21.9296	18.4071	23.6135	20.3519	25.2952	30.4026
		16.7715	29.0152	17.9772	21.5022	17.9205	23.197	19.8327	25.0572	29.4021
		16.7965	28.4652	17.3881	21.1097	17.4662	22.8018	19.3373	24.8311	28.4607
		16.8215	27.942	16.822	20.7509	17.0364	22.4274	18.868	24.6145	27.5704
		16.8465	27.4345	16.2962	20.3889	16.6309	22.0741	18.4213	24.4091	26.7438
		16.8715	26.9542	15.7963	20.0653	16.2484	21.7391	17.9951	24.2111	25.945
		16.8965	26.4997	15.3246	19.7468	15.8864	21.4199	17.5992	24.0167	25.1923
		16.9215	26.0443	14.8802	19.4403	15.544	21.1119	17.2216	23.8233	24.4819
		16.9465	25.6054	14.4508	19.1464	15.2126	20.8152	16.862	23.6315	23.8066
		16.9715	25.1705	14.0581	18.8635	14.8936	20.528	16.5237	23.4415	23.1799
		16.9965	24.7506	13.6801	18.5907	14.5887	20.249	16.2038	23.2476	22.5766
		17.0214	24.3388	13.3234	18.3209	14.2988	19.9778	15.9054	23.0517	22.02
		17.0464	23.9308	12.9824	18.0557	14.0185	19.7114	15.6232	22.8525	21.4851
		17.0714	23.5285	12.6538	17.7984	13.7396	19.4498	15.3642	22.6467	20.9747
		17.0964	23.1306	12.3469	17.5411	13.4726	19.1909	15.1106	22.4371	20.5027
		17.1214	22.7301	12.0529	17.2835	13.2188	18.9334	14.8691	22.2226	20.0468
		17.1465	22.3279	11.7745	17.0291	12.9651	18.6777	14.6407	22.002	19.6116
		17.1715	21.926	11.5041	16.7739	12.7209	18.4235	14.4202	21.7642	19.1945
		17.1965	21.5244	11.2443	16.5214	12.4811	18.173	14.2093	21.5262	18.7933
		17.2215	21.1263	10.9969	16.2638	12.2456	17.9227	14.0058	21.2807	18.4165
		17.2464	20.7252	10.7561	16.0066	12.0083	17.6723	13.8115	21.0124	18.0517
		17.2714	20.3246	10.5304	15.7475	11.7802	17.4211	13.6213	20.7433	17.6991
		17.2964	19.9243	10.3076	15.4877	11.5544	17.1692	13.4334	20.4625	17.3555
		17.3214	19.5223	10.0921	15.2277	11.3322	16.9194	13.2487	20.167	17.0226
		17.3464	19.126	9.88367	14.9663	11.1162	16.6683	13.0646	19.8754	16.7046
		17.3714	18.7319	9.67914	14.6985	10.9046	16.4149	12.8871	19.5891	16.3959
		17.3964	18.3334	9.47706	14.4321	10.6964	16.1599	12.7173	19.3046	16.0952
		17.4214	17.9367	9.27984	14.1598	10.4852	15.9052	12.5573	19.0154	15.7965
		17.4464	17.5371	9.085	13.89	10.2779	15.6522	12.4023	18.7322	15.5027
		17.4714	17.1428	8.89143	13.6244	10.076	15.3975	12.2445	18.449	15.2185
		17.4964	16.754	8.69955	13.3566	9.87879	15.1421	12.0824	18.1633	14.9405
		17.5214	16.369	8.51091	13.0884	9.68549	14.8861	11.9112	17.8739	14.6744
		17.5464	15.9871	8.32595	12.8227	9.49234	14.635	11.7321	17.5798	14.4033
		17.5714	15.6102	8.14	12.5671	9.30012	14.3857	11.5438	17.2801	14.1348
		17.5964	15.2385	7.95502	12.3077	9.11291	14.13	11.3504	16.9718	13.8853
		17.6214	14.8751	7.77215	12.0513	8.92719	13.8731	11.1505	16.6603	13.6387
		17.6464	14.523	7.59269	11.7943	8.74674	13.618	10.943	16.3486	13.4022
		17.6714	14.1782	7.41589	11.5394	8.56636	13.3642	10.7308	16.0369	13.1635
		17.6964	13.8462	7.23932	11.2888	8.38754	13.1116	10.5103	15.7261	12.9315
		17.7214	13.5223	7.06628	11.0416	8.21157	12.86	10.2812	15.4167	12.7037
		17.7464	13.2076	6.89374	10.7965	8.04036	12.6093	10.0432	15.1085	12.4772
		17.7714	12.909	6.72605	10.5544	7.87175	12.3593	9.79844	14.8024	12.2551
		17.7964	12.5987	6.56176	10.3185	7.70606	12.1123	9.5479	14.498	12.0287
		17.8214	12.3177	6.39921	10.0905	7.54418	11.867	9.29286	14.1976	11.8046
		17.8464	12.0352	6.23972	9.86614	7.38236	11.6231	9.03614	13.9022	11.5814
		17.8714	11.7614	6.08053	9.64643	7.22241	11.3809	8.7745	13.6195	11.3603
		17.8964	11.4948	5.93094	9.42698	7.06837	11.1401	8.51167	13.339	11.1446
		17.9214	11.233	5.7842	9.21301	6.91013	10.9063	8.24991	13.0644	10.9298
		17.9464	10.98	5.63913	9.00593	6.76838	10.6702	8.00034	12.8018	10.7188
		17.9714	10.736	5.49638	8.80292	6.62643	10.4386	7.74358	12.5454	10.5078
		17.9964	10.5	5.35507	8.60498	6.48695	10.2089	7.49285	12.2942	10.2967
		18.0214	10.2697	5.22562	8.41092	6.35004	9.98087	7.24544	12.0491	10.0912
		18.0464	10.0448	5.09588	8.22171	6.21554	9.75569	7.00519	11.8174	9.88353
		18.0714	9.82644	4.97088	8.03741	6.086	9.53475	6.77119	11.5926	9.68
		18.0964	9.61526	4.84853	7.86024	5.95903	9.31731	6.54482	11.375	9.47556
		18.1214	9.41457	4.7285	7.68504	5.83464	9.10396	6.3293	11.1674	9.27165
		18.1464	9.22034	4.61656	7.51234	5.71228	8.89499	6.12588	10.9666	9.07261
		18.1714	9.03374	4.50666	7.34487	5.59257	8.69061	5.93289	10.7716	8.87251
		18.1964	8.85689	4.40285	7.1833	5.47398	8.49072	5.75016	10.5829	8.67746
		18.2214	8.68925	4.29925	7.02798	5.35836	8.29657	5.57745	10.4015	8.48418
		18.2463	8.52946	4.19978	6.87302	5.24566	8.10672	5.41452	10.2241	8.29589
		18.2713	8.37893	4.10674	6.72314	5.13529	7.92179	5.26441	10.0496	8.10805
		18.2964	8.23456	4.01652	6.57589	5.02883	7.74052	5.12297	9.87794	7.92156
		18.3213	8.10263	3.93265	6.43784	4.92303	7.56381	4.99016	9.71583	7.74025
		18.3463	7.9774	3.85025	6.29532	4.82031	7.39309	4.86908	9.55305	7.56223
		18.3714	7.86101	3.77208	6.16385	4.71866	7.2266	4.75759	9.38705	7.38774
		18.3963	7.7513	3.6966	6.02902	4.61984	7.06491	4.65597	9.22213	7.21804
		18.4213	7.64741	3.62331	5.89727	4.52534	6.90697	4.56191	9.05624	7.05148
		18.4463	7.54987	3.55651	5.76839	4.43245	6.75622	4.4753	8.89041	6.88864
		18.4713	7.4565	3.48862	5.64307	4.34046	6.60874	4.39595	8.72631	6.73271
		18.4963	7.36742	3.42826	5.51943	4.24977	6.45839	4.3221	8.5607	6.58365
		18.5213	7.28033	3.36963	5.39754	4.16085	6.32128	4.2553	8.39466	6.43345
		18.5463	7.19298	3.31483	5.27821	4.07371	6.18422	4.1932	8.22869	6.28855
		18.5713	7.10828	3.26472	5.16159	3.98876	6.05074	4.13722	8.06281	6.15071
		18.5963	7.0237	3.2149	5.04552	3.90438	5.92031	4.08588	7.89639	6.01527
		18.6213	6.93752	3.17363	4.93296	3.82194	5.79282	4.03892	7.73048	5.88751
		18.6463	6.84955	3.13458	4.82157	3.74419	5.66734	3.99555	7.56527	5.76343
		18.6713	6.76299	3.1007	4.71279	3.66492	5.54402	3.95569	7.39905	5.6431
		18.6963	6.67138	3.07048	4.60739	3.58661	5.42487	3.91936	7.23593	5.5259
		18.7213	6.57825	3.04373	4.50271	3.51068	5.30832	3.8872	7.0772	5.40938
		18.7463	6.48214	3.02399	4.40115	3.4365	5.19356	3.85879	6.91882	5.29799
		18.7713	6.38017	3.00924	4.30029	3.36361	5.08066	3.833	6.76034	5.18565
		18.7963	6.27661	3.00141	4.2017	3.29217	4.97028	3.80925	6.60327	5.07632
		18.8213	6.16884	2.99832	4.10566	3.22203	4.86317	3.78916	6.45024	4.97013
		18.8463	6.05914	3.00006	4.01194	3.1522	4.75788	3.7698	6.30061	4.86777
		18.8713	5.94713	3.00646	3.91882	3.08388	4.65513	3.75189	6.15292	4.76818
		18.8963	5.83149	3.01635	3.82857	3.01882	4.55459	3.73566	6.00717	4.66754
		18.9213	5.71406	3.03603	3.73937	2.95468	4.45616	3.7182	5.86368	4.57
		18.9463	5.59525	3.05802	3.6534	2.89079	4.35999	3.70137	5.72228	4.47343
		18.9713	5.47489	3.08296	3.56933	2.82914	4.26609	3.68387	5.58374	4.37927
		18.9963	5.35522	3.10962	3.48636	2.76841	4.17321	3.66307	5.45014	4.28903
		19.0213	5.23401	3.13751	3.40589	2.70942	4.08226	3.64152	5.31696	4.19938
		19.0463	5.11375	3.16795	3.32985	2.6515	3.99332	3.61787	5.18651	4.11191
		19.0713	4.99217	3.19656	3.2539	2.59443	3.90636	3.5917	5.0595	4.02605
		19.0963	4.87343	3.22481	3.18161	2.53898	3.82151	3.56258	4.93769	3.94133
		19.1213	4.75648	3.24963	3.11165	2.48394	3.738	3.53199	4.81913	3.8592
		19.1463	4.63879	3.2707	3.04087	2.43082	3.65595	3.49829	4.70301	3.77899
		19.1713	4.52347	3.28811	2.97228	2.3788	3.57589	3.46334	4.58865	3.70055
		19.1963	4.41026	3.30115	2.90673	2.32842	3.49726	3.4246	4.47813	3.62272
		19.2212	4.29985	3.3069	2.84367	2.27806	3.42027	3.38536	4.37128	3.5465
		19.2463	4.19326	3.3056	2.78212	2.22909	3.34505	3.3435	4.26829	3.47258
		19.2713	4.08875	3.29904	2.72171	2.1808	3.26932	3.30137	4.1713	3.40119
		19.2963	3.98398	3.2866	2.66365	2.13377	3.19727	3.25492	4.07582	3.33217
		19.3213	3.88233	3.26786	2.60669	2.09013	3.1257	3.20806	3.98205	3.26359
		19.3463	3.78449	3.24341	2.55162	2.04354	3.05544	3.1585	3.89101	3.19645
		19.3713	3.68712	3.21102	2.4982	2.00113	2.98674	3.10859	3.80275	3.1347
		19.3963	3.59416	3.17498	2.44672	1.95851	2.91908	3.05635	3.71766	3.07175
		19.4212	3.50122	3.13607	2.39552	1.91642	2.85184	3.00139	3.63605	3.01022
		19.4462	3.41285	3.09334	2.346	1.87561	2.78758	2.94391	3.55668	2.9503
		19.4712	3.32933	3.04669	2.29915	1.83611	2.72326	2.88408	3.48019	2.89001
		19.4962	3.24639	2.99772	2.25168	1.79733	2.66002	2.823	3.40682	2.83106
		19.5212	3.16639	2.94594	2.20693	1.75891	2.59857	2.75791	3.33819	2.7744
		19.5462	3.0879	2.8925	2.16237	1.72168	2.53878	2.69033	3.2692	2.71943
		19.5712	3.01251	2.83686	2.11965	1.68517	2.47959	2.6235	3.20297	2.66556
		19.5962	2.93893	2.78087	2.07802	1.64944	2.42256	2.55308	3.14046	2.61126
		19.6212	2.8688	2.72507	2.03711	1.61487	2.36541	2.47862	3.07974	2.55769
		19.6462	2.80152	2.66751	1.99717	1.58067	2.30989	2.40609	3.02002	2.50478
		19.6712	2.73588	2.61247	1.95854	1.54748	2.25638	2.33687	2.96205	2.45408
		19.6962	2.6742	2.55677	1.92017	1.51554	2.20394	2.26481	2.90803	2.40336
		19.7212	2.61346	2.50216	1.88451	1.48368	2.15166	2.19524	2.85473	2.35379
		19.7462	2.55555	2.4486	1.84733	1.45349	2.10099	2.12517	2.80331	2.3045
		19.7712	2.49869	2.39638	1.8121	1.42394	2.05192	2.0572	2.75419	2.25555
		19.7962	2.4438	2.34683	1.77827	1.39518	2.00417	1.99169	2.70711	2.20969
		19.8212	2.39154	2.29619	1.74553	1.36704	1.95771	1.92871	2.66228	2.16377
		19.8462	2.34165	2.24903	1.71569	1.33999	1.91264	1.86771	2.6193	2.11848
		19.8712	2.29405	2.20169	1.68448	1.31398	1.8679	1.80927	2.57785	2.07423
		19.8962	2.24849	2.15583	1.65379	1.28844	1.82563	1.75402	2.53921	2.03111
		19.9212	2.20328	2.11248	1.62458	1.26361	1.78486	1.70133	2.50238	1.98892
		19.9462	2.16032	2.07006	1.59621	1.23946	1.74422	1.65148	2.46714	1.94845
		19.9712	2.12125	2.03093	1.56799	1.21596	1.7042	1.60362	2.43368	1.90819
		19.9962	2.07967	1.99036	1.53948	1.19256	1.66597	1.55782	2.40205	1.86877
		20.0212	2.04164	1.95123	1.51287	1.17062	1.62909	1.5151	2.37153	1.83047
		20.0462	2.00422	1.91319	1.48629	1.14869	1.59211	1.47504	2.34105	1.79366
		20.0712	1.96769	1.87591	1.46017	1.12759	1.55686	1.43712	2.31148	1.75661
		20.0962	1.9331	1.84061	1.43503	1.10689	1.52326	1.40095	2.2815	1.72227
		20.1212	1.89938	1.80787	1.40985	1.0884	1.49021	1.36623	2.25077	1.68777
		20.1462	1.8662	1.77757	1.38534	1.069	1.45693	1.33376	2.2241	1.6535
		20.1712	1.83339	1.74645	1.36153	1.05041	1.42462	1.30302	2.19547	1.62102
		20.1962	1.80211	1.71511	1.33875	1.03163	1.39507	1.27475	2.16467	1.58947
		20.2212	1.7711	1.68428	1.31551	1.01332	1.36485	1.24679	2.13041	1.55898
		20.2462	1.73966	1.65349	1.29304	0.995831	1.33534	1.22084	2.0999	1.52779
		20.2712	1.70802	1.62268	1.27093	0.97853	1.30655	1.19734	2.06789	1.49767
		20.2962	1.67836	1.58994	1.24896	0.962168	1.27782	1.17462	2.033	1.46893
		20.3212	1.64768	1.55729	1.22804	0.946136	1.2509	1.15288	1.99966	1.44158
		20.3462	1.61844	1.52402	1.20727	0.930648	1.22412	1.13184	1.96352	1.4149
		20.3712	1.58822	1.49035	1.18623	0.915817	1.19785	1.11169	1.92593	1.38861
		20.3962	1.55794	1.45831	1.16649	0.90212	1.17193	1.09369	1.88883	1.36292
		20.4212	1.53263	1.4282	1.14635	0.887816	1.14697	1.07488	1.85061	1.33724
		20.4462	1.50625	1.40164	1.12683	0.873695	1.12342	1.05739	1.81192	1.31227
		20.4712	1.4828	1.37818	1.10718	0.858664	1.09933	1.03997	1.77296	1.28903
		20.4962	1.46075	1.35747	1.08814	0.844108	1.07558	1.0233	1.73602	1.26528
		20.5211	1.44176	1.33888	1.06995	0.830058	1.05241	1.00536	1.69662	1.24338
		20.5461	1.42616	1.32165	1.05102	0.816046	1.0299	0.988639	1.65748	1.22092
		20.5711	1.4123	1.30624	1.03331	0.802979	1.00837	0.972342	1.62402	1.19885
		20.5962	1.40383	1.29133	1.01525	0.79025	0.987623	0.956112	1.5907	1.17921
		20.6211	1.39594	1.27808	0.99757	0.777898	0.965269	0.938873	1.55849	1.1582
		20.6461	1.39196	1.26483	0.980468	0.765452	0.945604	0.922511	1.52758	1.13806
		20.6711	1.38956	1.25047	0.962831	0.753546	0.925608	0.906748	1.49567	1.11861
		20.6961	1.38856	1.23557	0.946787	0.74213	0.905872	0.890532	1.46677	1.09973
		20.7211	1.38965	1.22084	0.929813	0.730518	0.886646	0.874945	1.43957	1.08118
		20.7461	1.38997	1.20369	0.915139	0.719702	0.867714	0.859675	1.4123	1.06345
		20.7711	1.38933	1.18503	0.898646	0.709187	0.848384	0.845249	1.38642	1.04623
		20.7961	1.38904	1.16561	0.883425	0.69812	0.830445	0.830555	1.36357	1.0286
		20.8211	1.38673	1.14563	0.868549	0.688049	0.813074	0.816113	1.34449	1.01181
		20.8461	1.38172	1.1246	0.854357	0.678389	0.795651	0.802048	1.32761	0.99537
		20.8711	1.37681	1.10448	0.839027	0.668944	0.77844	0.788247	1.3126	0.979326
		20.8961	1.36887	1.08571	0.82555	0.660039	0.762112	0.775206	1.29984	0.962767
		20.9211	1.35846	1.06881	0.814753	0.651925	0.746189	0.762601	1.29083	0.947249
		20.9461	1.34698	1.05333	0.800079	0.64326	0.731009	0.750387	1.28486	0.932264
		20.9711	1.33467	1.03926	0.787691	0.635682	0.716243	0.739434	1.28036	0.917445
		20.9961	1.31904	1.02734	0.774781	0.627924	0.701738	0.728307	1.27717	0.903107
		21.0211	1.30319	1.01826	0.76304	0.620622	0.687539	0.719027	1.28013	0.888935
		21.0461	1.28581	1.01181	0.75145	0.612719	0.674068	0.708545	1.28476	0.874851
		21.0711	1.26842	1.00717	0.740805	0.60537	0.662526	0.69965	1.29092	0.861644
		21.0961	1.25032	1.00386	0.731117	0.598719	0.650772	0.691898	1.29899	0.847973
		21.1211	1.23128	1.0017	0.721547	0.592087	0.639432	0.68524	1.31076	0.834448
		21.1461	1.21257	1.00068	0.712983	0.586196	0.628661	0.679418	1.32365	0.82218
		21.1711	1.19508	0.999354	0.704892	0.580175	0.618291	0.673997	1.33691	0.809689
		21.1961	1.17847	0.999112	0.697491	0.574837	0.607951	0.669419	1.34799	0.797554
		21.2211	1.16234	0.998753	0.690294	0.569536	0.597675	0.665162	1.35431	0.786149
		21.2461	1.14639	0.99785	0.683904	0.564171	0.586978	0.661598	1.35639	0.779713
		21.2711	1.13061	0.996091	0.677934	0.559044	0.576292	0.657159	1.35363	0.76332
		21.2961	1.11442	0.993243	0.672471	0.553881	0.566195	0.653616	1.3423	0.751686
		21.3211	1.09803	0.99023	0.667816	0.54883	0.556803	0.651936	1.32792	0.742286
		21.3461	1.08196	0.985606	0.662771	0.543027	0.547971	0.650497	1.3119	0.731833
		21.3711	1.06446	0.980079	0.657504	0.537801	0.539472	0.649815	1.29825	0.721894
		21.3961	1.04659	0.973073	0.652499	0.53256	0.53104	0.650776	1.28754	0.712882
		21.421	1.03162	0.965189	0.647368	0.527327	0.525019	0.652785	1.2794	0.704307
		21.4461	1.01256	0.958326	0.642525	0.522691	0.519656	0.653214	1.27402	0.696152
		21.4711	0.996036	0.950055	0.637462	0.51779	0.51402	0.650935	1.27282	0.688694
		21.496	0.980538	0.943062	0.632773	0.513605	0.508432	0.64694	1.27286	0.680716
		21.521	0.966086	0.935184	0.627506	0.509254	0.504835	0.639648	1.27343	0.673468
		21.5461	0.952662	0.927526	0.622031	0.505743	0.501004	0.631168	1.27425	0.666227
		21.571	0.940332	0.920663	0.617738	0.501928	0.49672	0.621523	1.27474	0.659157
		21.596	0.928731	0.913695	0.614516	0.498381	0.493446	0.611838	1.27361	0.652372
		21.621	0.918117	0.907488	0.610367	0.494845	0.490542	0.603895	1.26778	0.645232
		21.646	0.907506	0.900446	0.607425	0.49135	0.486661	0.596458	1.2602	0.638263
		21.671	0.896702	0.894272	0.604573	0.488688	0.482852	0.590319	1.25079	0.631459
		21.696	0.887302	0.887837	0.601589	0.48545	0.479889	0.586629	1.23935	0.625068
		21.721	0.87775	0.880778	0.599222	0.482336	0.476316	0.5824	1.22603	0.618563
		21.746	0.868845	0.874063	0.596984	0.479738	0.472253	0.578797	1.21224	0.612362
		21.771	0.859864	0.865635	0.594977	0.476453	0.468193	0.576927	1.19742	0.606796
		21.796	0.851062	0.857935	0.59236	0.473978	0.464604	0.57476	1.17999	0.601337
		21.821	0.842166	0.848774	0.590227	0.471502	0.461437	0.572402	1.16152	0.596343
		21.846	0.833722	0.839044	0.588687	0.468487	0.457091	0.57066	1.14256	0.590897
		21.871	0.824563	0.829431	0.586158	0.465056	0.453163	0.569131	1.12327	0.585972
		21.896	0.815808	0.819654	0.584052	0.462256	0.449247	0.567944	1.10531	0.581618
		21.921	0.806233	0.810951	0.581973	0.458915	0.444816	0.566385	1.0856	0.576763
		21.946	0.798007	0.801572	0.578975	0.456313	0.439751	0.565009	1.06497	0.571717
		21.971	0.787948	0.791584	0.576105	0.453119	0.435185	0.562754	1.04479	0.567744
		21.996	0.778783	0.781997	0.573122	0.450122	0.430856	0.561071	1.02738	0.563327
		22.021	0.768877	0.772597	0.569785	0.446555	0.426117	0.559309	1.00988	0.558706
		22.046	0.759337	0.761797	0.56671	0.443233	0.421139	0.557617	0.991578	0.554041
		22.071	0.74946	0.749653	0.562851	0.44036	0.416125	0.555579	0.973715	0.550151
		22.096	0.74069	0.737167	0.559636	0.43674	0.4111	0.55268	0.956174	0.545632
		22.121	0.731388	0.723968	0.555889	0.433793	0.405539	0.549677	0.93881	0.541246
		22.146	0.722273	0.710012	0.551399	0.430603	0.401092	0.546132	0.921515	0.536715
		22.171	0.712331	0.695327	0.547465	0.427229	0.395944	0.541861	0.905498	0.532392
		22.196	0.704201	0.679976	0.543459	0.424216	0.390243	0.538204	0.890103	0.527448
		22.221	0.695342	0.663967	0.540154	0.420533	0.384208	0.533199	0.875198	0.523647
		22.246	0.686126	0.648807	0.536682	0.416962	0.377935	0.52893	0.860978	0.518366
		22.271	0.677274	0.633599	0.532004	0.413975	0.371189	0.524361	0.846683	0.513961
		22.296	0.667937	0.618698	0.528402	0.411097	0.365157	0.518763	0.832591	0.50988
		22.321	0.660458	0.604008	0.523779	0.408149	0.359186	0.513738	0.819319	0.505108
		22.346	0.651662	0.588923	0.519597	0.404836	0.352802	0.507629	0.806531	0.501001
		22.371	0.64283	0.575131	0.514871	0.401932	0.346154	0.501759	0.79411	0.496533
		22.396	0.634767	0.561189	0.510018	0.398867	0.339733	0.495618	0.782102	0.49164
		22.421	0.626917	0.547857	0.50642	0.396153	0.333872	0.489316	0.771493	0.487654
		22.446	0.61906	0.534451	0.50308	0.393177	0.326606	0.48364	0.76077	0.483173
		22.471	0.610759	0.521173	0.498899	0.390431	0.31951	0.4786	0.750151	0.478845
		22.496	0.603428	0.509155	0.494362	0.387645	0.31306	0.474191	0.740034	0.47477
		22.521	0.595825	0.49723	0.490107	0.385303	0.306832	0.471678	0.732115	0.47041
		22.546	0.588898	0.485576	0.486337	0.382501	0.300016	0.467793	0.724216	0.466202
		22.571	0.581899	0.474523	0.483569	0.380166	0.292198	0.465711	0.715865	0.462242
		22.5959	0.57451	0.46387	0.479157	0.377925	0.285759	0.461246	0.712229	0.457742
		22.621	0.568359	0.4534	0.475746	0.375736	0.279864	0.457752	0.706984	0.454149
		22.6459	0.56212	0.443189	0.472721	0.373984	0.273309	0.453048	0.701316	0.449275
		22.671	0.555415	0.434066	0.469412	0.371909	0.266332	0.448523	0.69739	0.445962
		22.696	0.550071	0.42585	0.466473	0.370282	0.259869	0.442818	0.692948	0.442611
		22.721	0.544354	0.41778	0.463898	0.368522	0.254178	0.437411	0.69001	0.438035
		22.746	0.539633	0.410292	0.461969	0.366931	0.248771	0.432707	0.689211	0.434271
		22.771	0.534769	0.403663	0.46081	0.365539	0.243335	0.427353	0.688037	0.429892
		22.796	0.531114	0.397741	0.458487	0.364255	0.23819	0.422376	0.686783	0.42609
		22.821	0.527511	0.392445	0.456818	0.36276	0.23317	0.416948	0.684728	0.422676
		22.846	0.524708	0.387932	0.454712	0.361273	0.228031	0.413056	0.680136	0.419172
		22.8709	0.522008	0.384236	0.453147	0.360869	0.223124	0.408812	0.67706	0.415295
		22.8959	0.519779	0.381364	0.450735	0.3598	0.21859	0.40638	0.673969	0.411728
		22.9209	0.518208	0.379258	0.449694	0.358916	0.214351	0.403562	0.670482	0.408307
		22.9459	0.517028	0.377833	0.447078	0.358589	0.210086	0.400703	0.667987	0.405267
		22.9709	0.515976	0.377526	0.445774	0.357845	0.205675	0.398039	0.664022	0.402512
		22.9959	0.512798	0.378481	0.442836	0.357267	0.201226	0.3966	0.659033	0.399662
		23.0209	0.51029	0.380297	0.441239	0.356764	0.197123	0.395127	0.653538	0.396533
		23.0459	0.508471	0.382914	0.439236	0.356348	0.192916	0.394028	0.65249	0.393709
		23.0709	0.505519	0.386327	0.437288	0.355886	0.188958	0.391561	0.651473	0.391551
		23.0959	0.50244	0.390559	0.435138	0.355692	0.185062	0.389569	0.649375	0.389736
		23.1209	0.500767	0.396022	0.433047	0.355225	0.181034	0.38751	0.651649	0.387534
		23.1459	0.498687	0.402003	0.430239	0.354481	0.176806	0.383938	0.650007	0.385116
		23.1709	0.497032	0.40822	0.427663	0.353682	0.172641	0.381413	0.646448	0.383713
		23.1959	0.496033	0.415166	0.424827	0.353179	0.168398	0.37848	0.644297	0.382069
		23.2209	0.495032	0.422553	0.422266	0.352794	0.164256	0.375215	0.64375	0.381041
		23.2459	0.493721	0.429527	0.420307	0.351875	0.160495	0.372862	0.641896	0.378591
		23.2709	0.491904	0.438483	0.418026	0.351784	0.156921	0.370436	0.63788	0.377779
		23.2959	0.491147	0.446848	0.415842	0.351119	0.153409	0.37063	0.635499	0.376237
		23.3209	0.489641	0.455752	0.412541	0.350264	0.150675	0.369551	0.632549	0.374288
		23.3459	0.488165	0.464421	0.410362	0.350428	0.148347	0.369442	0.629048	0.372854
		23.3709	0.484937	0.472565	0.408109	0.350628	0.145948	0.364204	0.624846	0.371749
		23.3959	0.482708	0.480731	0.40574	0.350649	0.143881	0.356173	0.623024	0.370017
		23.4209	0.480005	0.48881	0.404175	0.351145	0.141936	0.354	0.619879	0.368144
		23.4459	0.477251	0.496407	0.403253	0.351344	0.139803	0.351647	0.614386	0.366634
		23.4709	0.474349	0.504067	0.401425	0.351574	0.13783	0.34863	0.612798	0.36532
		23.4959	0.470384	0.511195	0.400051	0.351295	0.134512	0.353183	0.609817	0.363486
		23.5209	0.467891	0.517327	0.398426	0.35115	0.132168	1.05513	0.606164	0.361982
		23.5459	0.465238	0.522335	0.39771	0.351353	0.129318	1.16402	0.603072	0.36009
		23.5709	0.462551	0.526096	0.396657	0.350483	0.125809	1.79415	0.598993	0.358567
		23.5959	0.459369	0.529135	0.395048	0.350319	0.122156	2.33336	0.594668	0.357234
		23.6209	0.456799	0.530552	0.39439	0.349282	0.118544	2.47115	0.590382	0.354924
		23.6459	0.454535	0.530699	0.392734	0.348187	0.115375	2.5946	0.589197	0.354226
		23.6709	0.452177	0.529686	0.391099	0.346518	0.11175	2.72225	0.587519	0.35382
		23.6959	0.449766	0.527195	0.388714	0.344856	0.107934	2.85921	0.585289	0.355127
		23.7209	0.448357	0.523126	0.387176	0.343143	0.104304	2.99391	0.582183	0.352373
		23.7459	0.446045	0.518093	0.385231	0.340916	0.101095	3.1346	0.580206	0.350545
		23.7709	0.443915	0.511415	0.382788	0.338276	0.0981322	3.27152	0.578499	0.348799
		23.7959	0.441833	0.503418	0.381707	0.335834	0.0941839	3.41386	0.576932	0.347194
		23.8209	0.440884	0.494252	0.379542	0.333103	0.0911942	3.56205	0.578677	0.34628
		23.8458	0.439	0.483919	0.378196	0.329807	0.0885074	3.70694	0.581528	0.345563
		23.8708	0.437148	0.473561	0.37663	0.326698	0.0857414	3.84273	0.585779	0.345271
		23.8959	0.434869	0.462161	0.374552	0.323682	0.0829968	3.98738	0.592564	0.34501
		23.9208	0.433788	0.449997	0.372506	0.319984	0.0810801	4.12554	0.602516	0.34482
		23.9459	0.431477	0.436819	0.369914	0.316892	0.0783478	4.26723	0.613678	0.345156
		23.9709	0.430657	0.422938	0.367251	0.313219	0.0766834	4.4078	0.625711	0.348749
		23.9958	0.428399	0.409057	0.365146	0.310069	0.0752508	4.54324	0.643798	0.344128

## Sheet: Supplementary Figure 5B
	SDS-PAGE analysis of Ycf1 mutants varients
	Black box region showing the gel portion shown in in supplementary figure 5C
